# Supplementary material for: 1,8-Bis(3-chloro­anilino)-N,N′-bis­(3-chloro­phen­yl)octane-1,8-diimine
Source: Acta Crystallogr Sect E Struct Rep Online. 2011 Feb 12;67(Pt 3):o609. doi: 10.1107/S1600536811004612 (PMC3051938; doi:10.1107/S1600536811004612)
Supplement: Supplementary file 1 [file e-67-0o609-sup1.cif]

##############################################################################
###                                                                        ###
###        Electronic paper (Acta Crystallographica Section E)             ###
###                                                                        ###
##############################################################################
#                                                                            #
# This CIF contains the data in a paper accepted for publication in Acta     #
# Crystallographica Section E. It conforms to the requirements of Notes      #
# for Authors for Section E, and has been peer reviewed under the auspices   #
# of the IUCr Commission on Journals.                                        #
#                                                                            #
# Full details of the Crystallographic Information File format               #
# are given in the paper "The Crystallographic Information File (CIF):       #
# a New Standard Archive File for Crystallography" by S. R. Hall, F. H.      #
# Allen and I. D. Brown [Acta Cryst. (1991), A47, 655-685].                  #
#                                                                            #
# The current version of the core CIF dictionary is obtainable from          #
# ftp://ftp.iucr.org/pub/cif_core.dic. The current version number is 2.4.    #
#                                                                            #
# Software is freely available for graphical display of the structure(s) in  #
# this CIF.  For information consult the CIF home page http://www.iucr.org/  #
# cif/home.html                                                              #
#                                                                            #
# This file may be used for bona fide research purposes within the           #
# scientific community so long as proper attribution is given to the journal # 
# article from which it was obtained.                                        #
#                                                                            #
##############################################################################
                                             
data_I
_audit_creation_method     SHELXL-97
_chemical_name_systematic
;
1,8-Bis(3-chloroanilino)-<i>N</i>,<i>N</i>'-bis(3-chlorophenyl)octane-
1,8-diimine
;
_chemical_name_common     ?
_chemical_formula_moiety     'C32 H30 Cl4 N4'
_chemical_formula_sum     'C32 H30 Cl4 N4'
_chemical_formula_iupac     'C32 H30 Cl4 N4'
_chemical_formula_weight     612.40
_chemical_melting_point     ?
_symmetry_cell_setting     monoclinic
_symmetry_space_group_name_H-M     'C 2/c'
_symmetry_space_group_name_Hall     '-C 2yc'
loop_
    _symmetry_equiv_pos_as_xyz
    'x, y, z'
    '-x, y, -z+1/2'
    'x+1/2, y+1/2, z'
    '-x+1/2, y+1/2, -z+1/2'
    '-x, -y, -z'
    'x, -y, z-1/2'
    '-x+1/2, -y+1/2, -z'
    'x+1/2, -y+1/2, z-1/2'
_cell_length_a     22.349(3)
_cell_length_b     13.223(2)
_cell_length_c     22.644(3)
_cell_angle_alpha     90.000(3)
_cell_angle_beta     108.790(10)
_cell_angle_gamma     90.000(10)
_cell_volume     6335.1(15)
_cell_formula_units_Z     8
_cell_measurement_reflns_used     25
_cell_measurement_theta_min     4.13
_cell_measurement_theta_max     18.28
_cell_measurement_temperature     299(2)
_exptl_crystal_description     prism
_exptl_crystal_colour     colourless
_exptl_crystal_size_max     0.35
_exptl_crystal_size_mid     0.28
_exptl_crystal_size_min     0.25
_exptl_crystal_density_diffrn     1.284
_exptl_crystal_density_meas     ?
_exptl_crystal_density_method     'not measured'
_exptl_crystal_F_000     2544
_exptl_absorpt_coefficient_mu     3.605
_exptl_absorpt_correction_type     psi-scan
_exptl_absorpt_process_details     '(North <i>et al.</i>, 1968)'
_exptl_absorpt_correction_T_min     0.3651
_exptl_absorpt_correction_T_max     0.4660
_exptl_special_details
;
;
_diffrn_ambient_temperature     299(2)
_diffrn_radiation_type     CuK\a
_diffrn_radiation_wavelength     1.54180
_diffrn_radiation_source     'fine-focus sealed tube'
_diffrn_radiation_monochromator     graphite
_diffrn_measurement_device_type     'Enraf--Nonius CAD-4'
_diffrn_measurement_method     \w/2\q
_diffrn_detector_area_resol_mean     ?
_diffrn_reflns_number     11300
_diffrn_reflns_av_R_equivalents     0.0570
_diffrn_reflns_av_sigmaI/netI     0.0606
_diffrn_reflns_theta_min     3.94
_diffrn_reflns_theta_max     66.98
_diffrn_reflns_theta_full     66.98
_diffrn_measured_fraction_theta_max     0.999
_diffrn_measured_fraction_theta_full     0.999
_diffrn_reflns_limit_h_min     -26
_diffrn_reflns_limit_h_max     26
_diffrn_reflns_limit_k_min     -15
_diffrn_reflns_limit_k_max     0
_diffrn_reflns_limit_l_min     -27
_diffrn_reflns_limit_l_max     27
_diffrn_standards_number     3
_diffrn_standards_interval_count     ?
_diffrn_standards_interval_time     120
_diffrn_standards_decay_%     1.0
_refine_special_details
;
Refinement of <i>F</i>^2^ against ALL reflections. The weighted <i>R</i>-factor
<i>wR</i> and goodness of fit <i>S</i> are based on <i>F</i>^2^, conventional
<i>R</i>-factors <i>R</i> are based on <i>F</i>, with <i>F</i> set to zero for
negative <i>F</i>^2^. The threshold expression of <i>F</i>^2^ >
\s(<i>F</i>^2^) is used only for calculating <i>R</i>-factors(gt) <i>etc</i>.
and is not relevant to the choice of reflections for refinement.
<i>R</i>-factors based on <i>F</i>^2^ are statistically about twice as large
as those based on <i>F</i>, and <i>R</i>- factors based on ALL data will be
even larger.
;
_reflns_number_total     5657
_reflns_number_gt     3976
_reflns_threshold_expression     I>2\s(I)
_refine_ls_structure_factor_coef     Fsqd
_refine_ls_matrix_type     full
_refine_ls_R_factor_all     0.1065
_refine_ls_R_factor_gt     0.0798
_refine_ls_wR_factor_gt     0.2252
_refine_ls_wR_factor_ref     0.2513
_refine_ls_goodness_of_fit_ref     1.129
_refine_ls_restrained_S_all     1.212
_refine_ls_number_reflns     5657
_refine_ls_number_parameters     381
_refine_ls_number_restraints     41
_refine_ls_hydrogen_treatment     constr
_refine_ls_weighting_scheme     calc
_refine_ls_weighting_details
         'calc w=1/[\s^2^(Fo^2^)+(0.1192P)^2^+8.1108P] where P=(Fo^2^+2Fc^2^)/3'
_atom_sites_solution_hydrogens     geom
_atom_sites_solution_primary     direct
_atom_sites_solution_secondary     difmap
_refine_ls_shift/su_max     0.012
_refine_ls_shift/su_mean     0.000
_refine_diff_density_max     1.078
_refine_diff_density_min     -0.795
_refine_ls_extinction_method     none
_refine_ls_extinction_coef     ?
loop_
    _atom_type_symbol
    _atom_type_description
    _atom_type_scat_dispersion_real
    _atom_type_scat_dispersion_imag
    _atom_type_scat_source
    'C' 'C' 0.0181 0.0091
                         'International Tables Vol C Tables 4.2.6.8 and 6.1.1.4'
    'H' 'H' 0.0000 0.0000
                         'International Tables Vol C Tables 4.2.6.8 and 6.1.1.4'
    'Cl' 'Cl' 0.3639 0.7018
                         'International Tables Vol C Tables 4.2.6.8 and 6.1.1.4'
    'N' 'N' 0.0311 0.0180
                         'International Tables Vol C Tables 4.2.6.8 and 6.1.1.4'
_computing_data_collection     'CAD-4-PC (Enraf--Nonius, 1996)'
_computing_cell_refinement     'CAD-4-PC (Enraf--Nonius, 1996)'
_computing_data_reduction     'REDU4 (Stoe & Cie, 1987)'
_computing_structure_solution     'SHELXS97 (Sheldrick, 2008)'
_computing_structure_refinement     'SHELXL97 (Sheldrick, 2008)'
_computing_molecular_graphics     'PLATON (Spek, 2009)'
_computing_publication_material     'SHELXL97 (Sheldrick, 2008)'
loop_
    _atom_site_type_symbol
    _atom_site_label
    _atom_site_fract_x
    _atom_site_fract_y
    _atom_site_fract_z
    _atom_site_U_iso_or_equiv
    _atom_site_adp_type
    _atom_site_calc_flag
    _atom_site_refinement_flags
    _atom_site_occupancy
    _atom_site_disorder_assembly
    _atom_site_disorder_group
    C C1 0.63535(16) 0.8110(3) 0.10493(18) 0.0540(9) Uani d . 1 . .
    C C2 0.61041(18) 0.7419(4) 0.0579(2) 0.0638(11) Uani d . 1 . .
    H H2 0.6206 0.6737 0.0650 0.077 Uiso calc R 1 . .
    C C3 0.57069(19) 0.7723(5) 0.0006(2) 0.0774(14) Uani d . 1 . .
    C C4 0.5548(2) 0.8728(5) -0.0114(3) 0.0926(18) Uani d . 1 . .
    H H4 0.5283 0.8933 -0.0504 0.111 Uiso calc R 1 . .
    C C5 0.5787(2) 0.9407(5) 0.0347(3) 0.0955(19) Uani d . 1 . .
    H H5 0.5678 1.0085 0.0272 0.115 Uiso calc R 1 . .
    C C6 0.6187(2) 0.9125(4) 0.0929(3) 0.0751(13) Uani d . 1 . .
    H H6 0.6344 0.9609 0.1238 0.090 Uiso calc R 1 . .
    C C7 0.66481(15) 0.7380(3) 0.20450(18) 0.0492(8) Uani d . 1 . .
    C C8 0.77434(16) 0.6888(3) 0.26857(18) 0.0478(8) Uani d . 1 . .
    C C9 0.80067(18) 0.6761(3) 0.2217(2) 0.0620(10) Uani d . 1 A .
    H H9 0.7756 0.6764 0.1799 0.074 Uiso calc R 1 . .
    C C10 0.8655(2) 0.6627(4) 0.2385(3) 0.0802(14) Uani d D 1 . .
    C C11 0.9041(2) 0.6637(5) 0.2994(3) 0.0901(17) Uani d . 1 A .
    H H11 0.9477 0.6566 0.3095 0.108 Uiso calc R 1 . .
    C C12 0.8765(2) 0.6757(4) 0.3453(3) 0.0830(15) Uani d . 1 . .
    H H12 0.9015 0.6754 0.3870 0.100 Uiso calc R 1 A .
    C C13 0.8120(2) 0.6880(3) 0.3298(2) 0.0657(11) Uani d . 1 A .
    H H13 0.7939 0.6958 0.3611 0.079 Uiso calc R 1 . .
    C C14 0.59767(18) 0.7315(4) 0.2054(2) 0.0710(13) Uani d . 1 . .
    H H14A 0.5928 0.6712 0.2278 0.085 Uiso calc R 1 . .
    H H14B 0.5690 0.7264 0.1631 0.085 Uiso calc R 1 . .
    C C15 0.5809(3) 0.8240(6) 0.2367(3) 0.117(2) Uani d . 1 . .
    H H15A 0.5921 0.8852 0.2190 0.140 Uiso calc R 1 . .
    H H15B 0.6038 0.8231 0.2810 0.140 Uiso calc R 1 . .
    C C16 0.5112(4) 0.8207(10) 0.2255(3) 0.199(4) Uani d DU 1 . .
    H H16A 0.4926 0.8784 0.1996 0.238 Uiso calc R 1 . .
    H H16B 0.4949 0.7606 0.2011 0.238 Uiso calc R 1 . .
    C C17 0.63312(17) 0.6138(3) 0.38310(17) 0.0518(9) Uani d . 1 . .
    C C18 0.6569(2) 0.7033(4) 0.4113(2) 0.0776(14) Uani d . 1 B .
    H H18 0.6913 0.7335 0.4038 0.093 Uiso calc R 1 . .
    C C19 0.6292(3) 0.7482(4) 0.4511(3) 0.0897(16) Uani d D 1 . .
    C C20 0.5771(2) 0.7112(5) 0.4608(2) 0.0844(15) Uani d . 1 B .
    H H20 0.5567 0.7467 0.4842 0.101 Uiso calc R 1 . .
    C C21 0.5554(3) 0.6213(5) 0.4355(3) 0.0998(19) Uani d . 1 . .
    H H21 0.5220 0.5910 0.4449 0.120 Uiso calc R 1 B .
    C C22 0.5819(3) 0.5725(4) 0.3954(3) 0.0885(17) Uani d . 1 B .
    H H22 0.5649 0.5117 0.3769 0.106 Uiso calc R 1 . .
    C C23 0.69546(16) 0.4917(3) 0.35604(16) 0.0447(8) Uani d . 1 . .
    C C24 0.68501(19) 0.4508(3) 0.24635(17) 0.0528(9) Uani d . 1 . .
    C C25 0.7241(2) 0.4475(3) 0.21015(19) 0.0644(11) Uani d . 1 . .
    H H25 0.7677 0.4434 0.2285 0.077 Uiso calc R 1 . .
    C C26 0.6968(4) 0.4506(4) 0.1452(2) 0.0906(18) Uani d . 1 . .
    C C27 0.6336(4) 0.4577(5) 0.1182(3) 0.104(2) Uani d U 1 . .
    H H27 0.6162 0.4606 0.0750 0.125 Uiso calc R 1 . .
    C C28 0.5958(3) 0.4607(5) 0.1543(3) 0.110(2) Uani d . 1 . .
    H H28 0.5522 0.4660 0.1356 0.132 Uiso calc R 1 . .
    C C29 0.6208(2) 0.4560(4) 0.2186(2) 0.0784(13) Uani d . 1 . .
    H H29 0.5942 0.4564 0.2429 0.094 Uiso calc R 1 . .
    C C30 0.72564(18) 0.4535(3) 0.42161(16) 0.0509(8) Uani d . 1 . .
    H H30A 0.7085 0.4913 0.4492 0.061 Uiso calc R 1 . .
    H H30B 0.7706 0.4673 0.4342 0.061 Uiso calc R 1 . .
    C C31 0.71619(18) 0.3416(3) 0.43018(17) 0.0526(9) Uani d . 1 . .
    H H31A 0.7307 0.3034 0.4008 0.063 Uiso calc R 1 . .
    H H31B 0.6715 0.3281 0.4211 0.063 Uiso calc R 1 . .
    C C32 0.75182(19) 0.3065(3) 0.49619(17) 0.0524(9) Uani d . 1 . .
    H H32A 0.7958 0.3263 0.5067 0.063 Uiso calc R 1 . .
    H H32B 0.7344 0.3400 0.5251 0.063 Uiso calc R 1 . .
    Cl Cl1 0.53949(8) 0.68487(18) -0.05730(8) 0.1244(7) Uani d . 1 . .
    Cl Cl2A 0.8972(3) 0.6372(10) 0.1775(3) 0.125(2) Uani d PDU 0.79(2) A 1
    Cl Cl2B 0.9069(5) 0.695(2) 0.1895(8) 0.092(6) Uani d PDU 0.21(2) A 2
    Cl Cl3 0.74629(14) 0.44327(16) 0.10060(9) 0.1560(10) Uani d . 1 . .
    Cl Cl4A 0.6688(3) 0.8514(4) 0.4962(3) 0.123(2) Uani d PDU 0.677(14) B 3
    Cl Cl4B 0.6346(7) 0.8849(7) 0.4577(9) 0.154(4) Uani d PDU 0.323(14) B 4
    N N1 0.68110(12) 0.7822(2) 0.16139(14) 0.0510(7) Uani d . 1 . .
    N N2 0.70837(13) 0.6998(2) 0.25587(14) 0.0508(7) Uani d D 1 . .
    H H2A 0.6941 0.6794 0.2848 0.061 Uiso calc RD 1 . .
    N N3 0.65826(15) 0.5678(2) 0.33991(14) 0.0522(7) Uani d . 1 . .
    N N4 0.71358(15) 0.4416(2) 0.31194(13) 0.0519(7) Uani d D 1 . .
    H H4A 0.7451 0.4009 0.3250 0.062 Uiso calc RD 1 . .
loop_
    _atom_site_aniso_label
    _atom_site_aniso_U_11
    _atom_site_aniso_U_22
    _atom_site_aniso_U_33
    _atom_site_aniso_U_12
    _atom_site_aniso_U_13
    _atom_site_aniso_U_23
    C1 0.0362(16) 0.065(2) 0.063(2) -0.0013(16) 0.0191(16) 0.0114(19)
    C2 0.049(2) 0.075(3) 0.072(3) -0.0037(19) 0.026(2) 0.006(2)
    C3 0.044(2) 0.118(4) 0.071(3) -0.013(2) 0.020(2) 0.001(3)
    C4 0.058(3) 0.120(5) 0.089(4) 0.004(3) 0.008(3) 0.038(4)
    C5 0.062(3) 0.090(4) 0.120(5) 0.011(3) 0.009(3) 0.040(4)
    C6 0.054(2) 0.064(3) 0.098(3) 0.0056(19) 0.013(2) 0.016(3)
    C7 0.0392(17) 0.050(2) 0.064(2) 0.0006(14) 0.0234(16) 0.0047(17)
    C8 0.0425(17) 0.0381(17) 0.063(2) 0.0004(14) 0.0169(16) 0.0077(16)
    C9 0.050(2) 0.072(3) 0.069(3) 0.0139(18) 0.0263(19) 0.016(2)
    C10 0.053(2) 0.097(4) 0.100(4) 0.020(2) 0.037(2) 0.030(3)
    C11 0.047(2) 0.103(4) 0.115(4) 0.011(2) 0.018(3) 0.027(3)
    C12 0.057(2) 0.091(4) 0.085(3) 0.001(2) 0.000(2) 0.009(3)
    C13 0.061(2) 0.067(3) 0.065(3) 0.003(2) 0.016(2) 0.003(2)
    C14 0.0414(19) 0.096(3) 0.082(3) -0.001(2) 0.0286(19) 0.024(3)
    C15 0.077(3) 0.177(7) 0.113(5) 0.050(4) 0.055(3) 0.009(5)
    C16 0.107(5) 0.317(10) 0.190(8) 0.058(6) 0.072(5) -0.038(7)
    C17 0.054(2) 0.055(2) 0.0505(19) 0.0127(16) 0.0225(16) 0.0046(17)
    C18 0.080(3) 0.076(3) 0.094(3) -0.015(2) 0.053(3) -0.026(3)
    C19 0.109(4) 0.082(3) 0.101(4) -0.013(3) 0.065(3) -0.032(3)
    C20 0.077(3) 0.104(4) 0.085(3) 0.007(3) 0.044(3) -0.025(3)
    C21 0.083(3) 0.127(5) 0.113(4) -0.023(3) 0.064(3) -0.032(4)
    C22 0.093(3) 0.089(4) 0.107(4) -0.028(3) 0.064(3) -0.032(3)
    C23 0.0500(18) 0.0448(18) 0.0433(17) 0.0003(15) 0.0206(15) 0.0021(15)
    C24 0.072(2) 0.0434(19) 0.0433(18) 0.0061(17) 0.0195(17) -0.0022(16)
    C25 0.100(3) 0.047(2) 0.054(2) 0.008(2) 0.036(2) 0.0037(18)
    C26 0.172(6) 0.054(3) 0.060(3) 0.016(3) 0.056(3) 0.003(2)
    C27 0.152(5) 0.081(4) 0.058(3) 0.024(4) 0.003(3) -0.004(3)
    C28 0.112(5) 0.107(5) 0.079(4) 0.022(4) -0.014(4) -0.022(4)
    C29 0.075(3) 0.083(3) 0.067(3) 0.004(2) 0.008(2) -0.010(2)
    C30 0.059(2) 0.051(2) 0.0449(19) 0.0078(16) 0.0199(16) 0.0033(16)
    C31 0.056(2) 0.054(2) 0.049(2) 0.0063(16) 0.0190(16) 0.0091(16)
    C32 0.062(2) 0.054(2) 0.0449(18) 0.0097(17) 0.0221(16) 0.0059(16)
    Cl1 0.0920(10) 0.187(2) 0.0875(10) -0.0210(11) 0.0193(8) -0.0408(11)
    Cl2A 0.0884(18) 0.174(6) 0.139(2) 0.049(3) 0.0729(17) 0.027(3)
    Cl2B 0.056(4) 0.138(11) 0.096(6) 0.032(5) 0.043(4) 0.032(6)
    Cl3 0.283(3) 0.1340(16) 0.1014(12) 0.0364(16) 0.1314(17) 0.0228(11)
    Cl4A 0.159(4) 0.116(3) 0.124(3) -0.053(2) 0.088(3) -0.066(2)
    Cl4B 0.195(8) 0.116(5) 0.171(9) 0.002(5) 0.088(7) -0.069(5)
    N1 0.0355(14) 0.0593(18) 0.0599(18) -0.0003(12) 0.0177(13) 0.0126(15)
    N2 0.0437(15) 0.0574(18) 0.0564(17) 0.0006(13) 0.0232(13) 0.0100(14)
    N3 0.0661(19) 0.0493(17) 0.0488(16) 0.0118(14) 0.0293(14) 0.0063(14)
    N4 0.0592(17) 0.0569(18) 0.0432(15) 0.0162(14) 0.0216(13) 0.0029(13)
_geom_special_details
;
All e.s.d.'s (except the e.s.d. in the dihedral angle between two l.s. planes)
are estimated using the full covariance matrix. The cell e.s.d.'s are taken
into account individually in the estimation of e.s.d.'s in distances, angles
and torsion angles; correlations between e.s.d.'s in cell parameters are only
used when they are defined by crystal symmetry. An approximate (isotropic)
treatment of cell e.s.d.'s is used for estimating e.s.d.'s involving l.s.
planes.
;
loop_
    _geom_bond_atom_site_label_1
    _geom_bond_atom_site_label_2
    _geom_bond_site_symmetry_2
    _geom_bond_distance
    _geom_bond_publ_flag
    C1 C2 . 1.378(6) ?
    C1 C6 . 1.395(6) ?
    C1 N1 . 1.409(5) ?
    C2 C3 . 1.375(6) ?
    C2 H2 . 0.9300 ?
    C3 C4 . 1.380(8) ?
    C3 Cl1 . 1.718(6) ?
    C4 C5 . 1.351(9) ?
    C4 H4 . 0.9300 ?
    C5 C6 . 1.384(7) ?
    C5 H5 . 0.9300 ?
    C6 H6 . 0.9300 ?
    C7 N1 . 1.287(5) ?
    C7 N2 . 1.351(5) ?
    C7 C14 . 1.510(5) ?
    C8 C13 . 1.370(6) ?
    C8 C9 . 1.381(6) ?
    C8 N2 . 1.416(4) ?
    C9 C10 . 1.386(6) ?
    C9 H9 . 0.9300 ?
    C10 C11 . 1.371(8) ?
    C10 Cl2B . 1.712(10) ?
    C10 Cl2A . 1.777(7) ?
    C11 C12 . 1.378(8) ?
    C11 H11 . 0.9300 ?
    C12 C13 . 1.379(6) ?
    C12 H12 . 0.9300 ?
    C13 H13 . 0.9300 ?
    C14 C15 . 1.518(8) ?
    C14 H14A . 0.9700 ?
    C14 H14B . 0.9700 ?
    C15 C16 . 1.498(10) ?
    C15 H15A . 0.9700 ?
    C15 H15B . 0.9700 ?
    C16 C16 2_655 1.355(9) ?
    C16 H16A . 0.9700 ?
    C16 H16B . 0.9700 ?
    C17 C18 . 1.368(6) ?
    C17 C22 . 1.375(6) ?
    C17 N3 . 1.413(5) ?
    C18 C19 . 1.383(6) ?
    C18 H18 . 0.9300 ?
    C19 C20 . 1.344(7) ?
    C19 Cl4A . 1.763(6) ?
    C19 Cl4B . 1.815(10) ?
    C20 C21 . 1.340(8) ?
    C20 H20 . 0.9300 ?
    C21 C22 . 1.391(7) ?
    C21 H21 . 0.9300 ?
    C22 H22 . 0.9300 ?
    C23 N3 . 1.281(5) ?
    C23 N4 . 1.364(4) ?
    C23 C30 . 1.506(5) ?
    C24 C29 . 1.371(6) ?
    C24 C25 . 1.377(6) ?
    C24 N4 . 1.420(5) ?
    C25 C26 . 1.399(7) ?
    C25 H25 . 0.9300 ?
    C26 C27 . 1.348(9) ?
    C26 Cl3 . 1.725(6) ?
    C27 C28 . 1.353(10) ?
    C27 H27 . 0.9300 ?
    C28 C29 . 1.383(8) ?
    C28 H28 . 0.9300 ?
    C29 H29 . 0.9300 ?
    C30 C31 . 1.516(5) ?
    C30 H30A . 0.9700 ?
    C30 H30B . 0.9700 ?
    C31 C32 . 1.522(5) ?
    C31 H31A . 0.9700 ?
    C31 H31B . 0.9700 ?
    C32 C32 7_656 1.509(8) ?
    C32 H32A . 0.9700 ?
    C32 H32B . 0.9700 ?
    N2 H2A . 0.8600 ?
    N4 H4A . 0.8600 ?
loop_
    _geom_angle_atom_site_label_1
    _geom_angle_atom_site_label_2
    _geom_angle_atom_site_label_3
    _geom_angle_site_symmetry_1
    _geom_angle_site_symmetry_3
    _geom_angle
    _geom_angle_publ_flag
    C2 C1 C6 . . 118.1(4) ?
    C2 C1 N1 . . 121.1(4) ?
    C6 C1 N1 . . 120.5(4) ?
    C3 C2 C1 . . 120.8(5) ?
    C3 C2 H2 . . 119.6 ?
    C1 C2 H2 . . 119.6 ?
    C2 C3 C4 . . 121.0(5) ?
    C2 C3 Cl1 . . 120.2(5) ?
    C4 C3 Cl1 . . 118.8(4) ?
    C5 C4 C3 . . 118.3(5) ?
    C5 C4 H4 . . 120.8 ?
    C3 C4 H4 . . 120.8 ?
    C4 C5 C6 . . 122.0(5) ?
    C4 C5 H5 . . 119.0 ?
    C6 C5 H5 . . 119.0 ?
    C5 C6 C1 . . 119.7(5) ?
    C5 C6 H6 . . 120.1 ?
    C1 C6 H6 . . 120.1 ?
    N1 C7 N2 . . 121.4(3) ?
    N1 C7 C14 . . 124.2(3) ?
    N2 C7 C14 . . 114.2(3) ?
    C13 C8 C9 . . 120.1(3) ?
    C13 C8 N2 . . 117.8(3) ?
    C9 C8 N2 . . 122.0(3) ?
    C8 C9 C10 . . 118.1(4) ?
    C8 C9 H9 . . 121.0 ?
    C10 C9 H9 . . 121.0 ?
    C11 C10 C9 . . 122.7(5) ?
    C11 C10 Cl2B . . 110.7(7) ?
    C9 C10 Cl2B . . 121.7(5) ?
    C11 C10 Cl2A . . 120.3(4) ?
    C9 C10 Cl2A . . 116.9(5) ?
    C10 C11 C12 . . 118.0(4) ?
    C10 C11 H11 . . 121.0 ?
    C12 C11 H11 . . 121.0 ?
    C13 C12 C11 . . 120.5(5) ?
    C13 C12 H12 . . 119.8 ?
    C11 C12 H12 . . 119.8 ?
    C8 C13 C12 . . 120.7(4) ?
    C8 C13 H13 . . 119.7 ?
    C12 C13 H13 . . 119.7 ?
    C7 C14 C15 . . 110.9(4) ?
    C7 C14 H14A . . 109.5 ?
    C15 C14 H14A . . 109.5 ?
    C7 C14 H14B . . 109.5 ?
    C15 C14 H14B . . 109.5 ?
    H14A C14 H14B . . 108.1 ?
    C14 C15 C16 . . 107.3(7) ?
    C14 C15 H15A . . 110.3 ?
    C16 C15 H15A . . 110.3 ?
    C14 C15 H15B . . 110.3 ?
    C16 C15 H15B . . 110.3 ?
    H15A C15 H15B . . 108.5 ?
    C16 C16 C15 2_655 . 120.0(11) ?
    C16 C16 H16A 2_655 . 107.3 ?
    C15 C16 H16A . . 107.3 ?
    C16 C16 H16B 2_655 . 107.3 ?
    C15 C16 H16B . . 107.3 ?
    H16A C16 H16B . . 106.9 ?
    C18 C17 C22 . . 118.2(4) ?
    C18 C17 N3 . . 120.9(4) ?
    C22 C17 N3 . . 120.8(4) ?
    C17 C18 C19 . . 119.2(4) ?
    C17 C18 H18 . . 120.4 ?
    C19 C18 H18 . . 120.4 ?
    C20 C19 C18 . . 122.9(5) ?
    C20 C19 Cl4A . . 119.2(4) ?
    C18 C19 Cl4A . . 117.6(4) ?
    C20 C19 Cl4B . . 112.8(5) ?
    C18 C19 Cl4B . . 116.7(5) ?
    C21 C20 C19 . . 117.8(5) ?
    C21 C20 H20 . . 121.1 ?
    C19 C20 H20 . . 121.1 ?
    C20 C21 C22 . . 121.3(5) ?
    C20 C21 H21 . . 119.4 ?
    C22 C21 H21 . . 119.4 ?
    C17 C22 C21 . . 120.3(5) ?
    C17 C22 H22 . . 119.8 ?
    C21 C22 H22 . . 119.8 ?
    N3 C23 N4 . . 119.4(3) ?
    N3 C23 C30 . . 126.0(3) ?
    N4 C23 C30 . . 114.5(3) ?
    C29 C24 C25 . . 120.0(4) ?
    C29 C24 N4 . . 122.3(4) ?
    C25 C24 N4 . . 117.5(4) ?
    C24 C25 C26 . . 118.6(5) ?
    C24 C25 H25 . . 120.7 ?
    C26 C25 H25 . . 120.7 ?
    C27 C26 C25 . . 121.1(5) ?
    C27 C26 Cl3 . . 120.9(5) ?
    C25 C26 Cl3 . . 117.9(5) ?
    C26 C27 C28 . . 119.7(5) ?
    C26 C27 H27 . . 120.2 ?
    C28 C27 H27 . . 120.2 ?
    C27 C28 C29 . . 121.0(6) ?
    C27 C28 H28 . . 119.5 ?
    C29 C28 H28 . . 119.5 ?
    C24 C29 C28 . . 119.5(6) ?
    C24 C29 H29 . . 120.2 ?
    C28 C29 H29 . . 120.2 ?
    C23 C30 C31 . . 114.6(3) ?
    C23 C30 H30A . . 108.6 ?
    C31 C30 H30A . . 108.6 ?
    C23 C30 H30B . . 108.6 ?
    C31 C30 H30B . . 108.6 ?
    H30A C30 H30B . . 107.6 ?
    C30 C31 C32 . . 111.9(3) ?
    C30 C31 H31A . . 109.2 ?
    C32 C31 H31A . . 109.2 ?
    C30 C31 H31B . . 109.2 ?
    C32 C31 H31B . . 109.2 ?
    H31A C31 H31B . . 107.9 ?
    C32 C32 C31 7_656 . 112.6(4) ?
    C32 C32 H32A 7_656 . 109.1 ?
    C31 C32 H32A . . 109.1 ?
    C32 C32 H32B 7_656 . 109.1 ?
    C31 C32 H32B . . 109.1 ?
    H32A C32 H32B . . 107.8 ?
    C7 N1 C1 . . 120.8(3) ?
    C7 N2 C8 . . 128.9(3) ?
    C7 N2 H2A . . 115.6 ?
    C8 N2 H2A . . 115.6 ?
    C23 N3 C17 . . 120.5(3) ?
    C23 N4 C24 . . 125.8(3) ?
    C23 N4 H4A . . 117.1 ?
    C24 N4 H4A . . 117.1 ?
loop_
    _geom_torsion_atom_site_label_1
    _geom_torsion_atom_site_label_2
    _geom_torsion_atom_site_label_3
    _geom_torsion_atom_site_label_4
    _geom_torsion_site_symmetry_1
    _geom_torsion_site_symmetry_2
    _geom_torsion_site_symmetry_3
    _geom_torsion_site_symmetry_4
    _geom_torsion
    _geom_torsion_publ_flag
    C6 C1 C2 C3 . . . . 0.6(6) ?
    N1 C1 C2 C3 . . . . -173.3(3) ?
    C1 C2 C3 C4 . . . . 0.1(6) ?
    C1 C2 C3 Cl1 . . . . -179.4(3) ?
    C2 C3 C4 C5 . . . . -0.8(7) ?
    Cl1 C3 C4 C5 . . . . 178.8(4) ?
    C3 C4 C5 C6 . . . . 0.7(8) ?
    C4 C5 C6 C1 . . . . 0.0(8) ?
    C2 C1 C6 C5 . . . . -0.6(6) ?
    N1 C1 C6 C5 . . . . 173.3(4) ?
    C13 C8 C9 C10 . . . . -0.1(6) ?
    N2 C8 C9 C10 . . . . -178.0(4) ?
    C8 C9 C10 C11 . . . . -1.3(8) ?
    C8 C9 C10 Cl2B . . . . -154.1(14) ?
    C8 C9 C10 Cl2A . . . . 175.5(6) ?
    C9 C10 C11 C12 . . . . 1.9(9) ?
    Cl2B C10 C11 C12 . . . . 157.4(13) ?
    Cl2A C10 C11 C12 . . . . -174.8(7) ?
    C10 C11 C12 C13 . . . . -1.1(9) ?
    C9 C8 C13 C12 . . . . 0.7(7) ?
    N2 C8 C13 C12 . . . . 178.8(4) ?
    C11 C12 C13 C8 . . . . -0.1(8) ?
    N1 C7 C14 C15 . . . . -87.0(6) ?
    N2 C7 C14 C15 . . . . 88.0(5) ?
    C7 C14 C15 C16 . . . . 170.0(5) ?
    C14 C15 C16 C16 . . . 2_655 122.4(4) ?
    C22 C17 C18 C19 . . . . 0.4(8) ?
    N3 C17 C18 C19 . . . . 177.1(5) ?
    C17 C18 C19 C20 . . . . -4.2(9) ?
    C17 C18 C19 Cl4A . . . . 169.8(5) ?
    C17 C18 C19 Cl4B . . . . -151.6(8) ?
    C18 C19 C20 C21 . . . . 7.1(10) ?
    Cl4A C19 C20 C21 . . . . -166.8(6) ?
    Cl4B C19 C20 C21 . . . . 155.6(9) ?
    C19 C20 C21 C22 . . . . -6.4(10) ?
    C18 C17 C22 C21 . . . . 0.1(8) ?
    N3 C17 C22 C21 . . . . -176.5(5) ?
    C20 C21 C22 C17 . . . . 3.0(10) ?
    C29 C24 C25 C26 . . . . 0.6(6) ?
    N4 C24 C25 C26 . . . . 176.4(4) ?
    C24 C25 C26 C27 . . . . 0.7(7) ?
    C24 C25 C26 Cl3 . . . . -178.5(3) ?
    C25 C26 C27 C28 . . . . -0.9(9) ?
    Cl3 C26 C27 C28 . . . . 178.3(5) ?
    C26 C27 C28 C29 . . . . -0.3(10) ?
    C25 C24 C29 C28 . . . . -1.7(8) ?
    N4 C24 C29 C28 . . . . -177.3(5) ?
    C27 C28 C29 C24 . . . . 1.6(10) ?
    N3 C23 C30 C31 . . . . 128.1(4) ?
    N4 C23 C30 C31 . . . . -55.7(4) ?
    C23 C30 C31 C32 . . . . 175.8(3) ?
    C30 C31 C32 C32 . . . 7_656 -174.4(4) ?
    N2 C7 N1 C1 . . . . 172.6(4) ?
    C14 C7 N1 C1 . . . . -12.8(6) ?
    C2 C1 N1 C7 . . . . -80.4(5) ?
    C6 C1 N1 C7 . . . . 105.8(5) ?
    N1 C7 N2 C8 . . . . -8.7(6) ?
    C14 C7 N2 C8 . . . . 176.2(4) ?
    C13 C8 N2 C7 . . . . 153.9(4) ?
    C9 C8 N2 C7 . . . . -28.1(6) ?
    N4 C23 N3 C17 . . . . 172.8(3) ?
    C30 C23 N3 C17 . . . . -11.2(6) ?
    C18 C17 N3 C23 . . . . 103.0(5) ?
    C22 C17 N3 C23 . . . . -80.4(6) ?
    N3 C23 N4 C24 . . . . -14.6(6) ?
    C30 C23 N4 C24 . . . . 169.0(3) ?
    C29 C24 N4 C23 . . . . -41.1(6) ?
    C25 C24 N4 C23 . . . . 143.1(4) ?
loop_
    _geom_hbond_atom_site_label_D
    _geom_hbond_atom_site_label_H
    _geom_hbond_atom_site_label_A
    _geom_hbond_site_symmetry_A
    _geom_hbond_distance_DH
    _geom_hbond_distance_HA
    _geom_hbond_distance_DA
    _geom_hbond_angle_DHA
    N2 H2A N3 . 0.86 2.24 3.049(4) 157
    N4 H4A N1 4_645 0.86 2.23 3.072(4) 168
data_global
_journal_date_recd_electronic     2011-01-27
_journal_date_accepted     2011-02-07
_journal_name_full     'Acta Crystallographica, Section E'
_journal_year     2011
_journal_volume     67
_journal_issue      3
_journal_page_first     o609
_journal_page_last     o609
_journal_paper_category     QO
_journal_coeditor_code     BQ2276
_publ_contact_author_name     'Prof. B. Thimme Gowda'
_publ_contact_author_address
;
  Department of Chemistry
  Mangalore University
  Mangalagangotri-574 199
  Mangalore, INDIA
;
_publ_contact_author_email     gowdabt@yahoo.com
_publ_contact_author_fax     '91 824 2287367'
_publ_contact_author_phone     '91 824 2287262'
_publ_section_title
;\
1,8-Bis(3-chloroanilino)-<i>N</i>,<i>N</i>'-bis(3-chlorophenyl)octane-1,8-\
diimine
;
loop_
    _publ_author_name
    _publ_author_address
    'B. Thimme Gowda'
; Department of Chemistry
  Mangalore University
  Mangalagangotri 574 199
  Mangalore, India
;
    'Sabine Foro'
; Institute of Materials Science
  Darmstadt University of Technology
  Petersenstrasse 23
  D-64287 Darmstadt, Germany
;
    'Vinola Z. Rodrigues'
; Department of Chemistry
  Mangalore University
  Mangalagangotri 574 199
  Mangalore, India
;
    'H. S. Spandana'
; Department of Chemistry
  Mangalore University
  Mangalagangotri 574 199
  Mangalore, India
;
    'Hartmut Fuess'
; Institute of Materials Science
  Darmstadt University of Technology
  Petersenstrasse 23
  D-64287 Darmstadt, Germany
;
