# Supplementary material for: 1,8-Bis(3-chloro­anilino)-N,N′-bis­(3-chloro­phen­yl)octane-1,8-diimine
Source: Acta Crystallogr Sect E Struct Rep Online. 2011 Feb 12;67(Pt 3):o609. doi: 10.1107/S1600536811004612 (PMC3051938; doi:10.1107/S1600536811004612)
Supplement: Supplementary file 2 [file e-67-0o609-Isup2.hkl]

# 
# h,k,l, Fc-squared, Fo-squared, sigma(Fo-squared) and status flag 
# 
data_I
_shelx_title ' I IN SPACE GROUP C 2/C' 
_shelx_refln_list_code          4 
_shelx_F_calc_maximum      412.20 
_exptl_crystal_F_000      2544.00 
_reflns_d_resolution_high  0.8376 
 
loop_ 
 _symmetry_equiv_pos_as_xyz 
 'x, y, z' 
 '-x, y, -z+1/2' 
 'x+1/2, y+1/2, z' 
 '-x+1/2, y+1/2, -z+1/2' 
 '-x, -y, -z' 
 'x, -y, z-1/2' 
 '-x+1/2, -y+1/2, -z' 
 'x+1/2, -y+1/2, z-1/2' 
 
_cell_length_a    22.3490 
_cell_length_b    13.2230 
_cell_length_c    22.6440 
_cell_angle_alpha  90.000 
_cell_angle_beta  108.790 
_cell_angle_gamma  90.000 
 
_shelx_F_squared_multiplier     1.000 
 
loop_ 
 _refln_index_h 
 _refln_index_k 
 _refln_index_l 
 _refln_F_squared_calc 
 _refln_F_squared_meas 
 _refln_F_squared_sigma 
 _refln_observed_status 
   2   0   0   106602.60    70000.25    351.21 o 
   4   0   0    79167.40    60122.16    470.38 o 
   6   0   0    50596.76    45290.36    164.46 o 
   8   0   0      169.41      381.46     18.97 o 
  10   0   0     5882.95     6596.87    116.29 o 
  12   0   0     3016.14     3136.09    106.50 o 
  14   0   0      277.34      185.19     13.20 o 
  16   0   0      272.57      294.36     16.23 o 
  18   0   0        2.51        0.17     25.52 o 
  20   0   0       20.15       19.26     24.75 o 
  22   0   0      268.14      300.41     16.66 o 
  24   0   0       51.97       90.07     12.33 o 
   1   1   0     2326.71     2320.86    170.16 o 
   3   1   0    17373.24    16131.56   1154.68 o 
   5   1   0    46544.62    38347.63   1221.09 o 
   7   1   0    14231.26    12876.19     82.87 o 
   9   1   0       88.12      113.88      9.79 o 
  11   1   0     4999.25     4441.28    112.32 o 
  13   1   0       28.26       97.68     22.03 o 
  15   1   0       12.98       59.27     33.05 o 
  17   1   0      307.44      292.85     17.52 o 
  19   1   0       84.11       90.95     48.05 o 
  21   1   0       43.95       33.14     24.48 o 
  23   1   0       27.60       12.85     21.32 o 
  25   1   0       15.54       29.11     13.23 o 
   0   2   0    65223.48    67580.30    266.25 o 
   2   2   0    34421.51    33095.63   2552.35 o 
   4   2   0    15242.22    15411.86   1206.70 o 
   6   2   0     3526.65     2495.59    110.48 o 
   8   2   0     4068.65     3188.78     45.87 o 
  10   2   0       88.38      154.64     48.35 o 
  12   2   0      264.58      319.14     12.33 o 
  14   2   0     1199.84     1262.39     28.12 o 
  16   2   0       99.87       97.94     14.49 o 
  18   2   0       59.75       59.66     14.06 o 
  20   2   0       20.48       56.02     18.97 o 
  22   2   0       50.36       69.97     14.69 o 
  24   2   0       23.82       43.77     11.46 o 
   1   3   0    68951.19    77259.92   1535.69 o 
   3   3   0   119861.24   121031.36  10531.96 o 
   5   3   0     1077.96      842.30     80.18 o 
   7   3   0      228.47      320.58      9.93 o 
   9   3   0    12861.27    11447.32    367.55 o 
  11   3   0     7791.25     6677.34     94.26 o 
  13   3   0      117.41      184.77     14.69 o 
  15   3   0      142.49       96.30     16.83 o 
  17   3   0      385.10      402.59     18.16 o 
  19   3   0      584.42      559.51     21.42 o 
  21   3   0      649.53      716.06     21.85 o 
  23   3   0       20.37        0.84     16.80 o 
   0   4   0      296.99      572.29     17.75 o 
   2   4   0     9638.75    12429.08    352.25 o 
   4   4   0     2588.50     2338.46    202.60 o 
   6   4   0        0.88       39.80      7.75 o 
   8   4   0     1852.20     1842.53    159.45 o 
  10   4   0     1551.95     1793.58     38.69 o 
  12   4   0     1190.10     1124.05     25.09 o 
  14   4   0        2.95      -25.07     23.88 o 
  16   4   0       30.43       31.48     26.40 o 
  18   4   0      188.70      151.83     16.66 o 
  20   4   0      172.39      164.68     32.75 o 
  22   4   0       49.40       61.19     26.93 o 
  24   4   0        0.45       16.34     12.41 o 
   1   5   0     1299.76     1142.72     34.58 o 
   3   5   0     1630.99     2112.92    158.53 o 
   5   5   0      555.31      706.54     51.72 o 
   7   5   0      242.94      326.89     31.52 o 
   9   5   0        7.12       16.27     21.73 o 
  11   5   0      680.32      573.63     21.42 o 
  13   5   0     1601.89     1651.06     33.68 o 
  15   5   0      837.05      944.02     42.23 o 
  17   5   0      242.15      337.40     18.82 o 
  19   5   0     1652.00     1494.61     33.52 o 
  21   5   0      171.15      220.52     34.28 o 
  23   5   0      198.57      160.98     15.30 o 
   0   6   0     2883.91     2691.29     64.27 o 
   2   6   0      217.40      595.20     17.44 o 
   4   6   0     2349.41     3239.49    273.29 o 
   6   6   0      237.36      270.38     29.69 o 
   8   6   0     1330.62     1559.04    115.07 o 
  10   6   0      778.14      626.37     18.55 o 
  12   6   0     1360.42     1647.23     36.78 o 
  14   6   0       60.27       45.03     19.67 o 
  16   6   0       73.22      175.44     17.60 o 
  18   6   0      628.31      794.12     23.36 o 
  20   6   0      393.85      339.38     18.39 o 
  22   6   0      443.66      444.71     22.95 o 
   1   7   0     8752.54     9606.81    133.13 o 
   3   7   0     6473.68     7470.89    366.63 o 
   5   7   0       51.86       90.84     30.30 o 
   7   7   0        1.47       -6.54     21.78 o 
   9   7   0      172.79      176.10     18.97 o 
  11   7   0       10.82       -2.70     27.54 o 
  13   7   0      411.13      379.94     18.67 o 
  15   7   0     1687.61     2106.73     89.97 o 
  17   7   0      508.58      661.75     23.36 o 
  19   7   0     1022.15      953.69     24.88 o 
  21   7   0       25.37       18.29     15.75 o 
   0   8   0    30657.00    31855.38    274.82 o 
   2   8   0    13263.11    16402.60    708.48 o 
   4   8   0     7185.46     7813.69    550.87 o 
   6   8   0     1438.86     1605.58    121.19 o 
   8   8   0       67.10       98.05     29.69 o 
  10   8   0      145.63       89.66     15.25 o 
  12   8   0       38.07       94.66     14.54 o 
  14   8   0      390.04      243.52     34.89 o 
  16   8   0      127.40      107.23     19.59 o 
  18   8   0      304.36      410.04     31.83 o 
  20   8   0      206.52      263.29     15.13 o 
   1   9   0        9.39        2.00     42.54 o 
   3   9   0      110.01       42.24     17.83 o 
   5   9   0     1660.04     2440.83    179.03 o 
   7   9   0      368.43      242.44     16.99 o 
   9   9   0       41.29      107.52     40.40 o 
  11   9   0      461.17      313.65     19.52 o 
  13   9   0        9.41      -12.39     27.36 o 
  15   9   0      141.45      115.89     16.23 o 
  17   9   0      207.83      215.78     16.23 o 
  19   9   0       56.28        7.92     16.48 o 
   0  10   0     3165.76     3751.40    113.23 o 
   2  10   0      785.09      898.00     35.81 o 
   4  10   0      144.95      148.11     15.69 o 
   6  10   0      199.74      170.93     16.29 o 
   8  10   0       46.90       72.70     29.99 o 
  10  10   0      112.79      149.05     15.14 o 
  12  10   0      143.26      182.78     16.66 o 
  14  10   0        2.09       -0.03     31.52 o 
  16  10   0      590.15      638.72     26.32 o 
  18  10   0      339.96      335.97     16.43 o 
   1  11   0      538.08      243.03     34.28 o 
   3  11   0     1974.28     2599.52    114.46 o 
   5  11   0       19.98       22.08     28.96 o 
   7  11   0       61.47      104.63     15.14 o 
   9  11   0     1700.36     1437.69     85.38 o 
  11  11   0      381.68      458.63     24.18 o 
  13  11   0        7.70       22.83     16.31 o 
  15  11   0        4.32       10.17     14.92 o 
  17  11   0       33.15       55.28     11.59 o 
   0  12   0      532.31      745.51     33.66 o 
   2  12   0      298.69      226.47     19.04 o 
   4  12   0      221.08      294.46     31.52 o 
   6  12   0       45.90      -24.07     35.50 o 
   8  12   0       13.34      -13.06     27.48 o 
  10  12   0      135.17      139.88     14.93 o 
  12  12   0        5.19       15.91     19.28 o 
  14  12   0       21.85       53.62     11.76 o 
  16  12   0        0.73        7.69     16.91 o 
   1  13   0        7.43       37.26     38.87 o 
   3  13   0        3.68       -4.73     27.05 o 
   5  13   0       21.72       17.21     26.39 o 
   7  13   0       15.34       12.25     28.23 o 
   9  13   0        0.44       20.76     14.34 o 
  11  13   0        2.42       -6.10     21.63 o 
  13  13   0       27.62        2.65     19.46 o 
   0  14   0      113.38       16.53     36.11 o 
   2  14   0       13.81       18.29     23.56 o 
   4  14   0        9.63        7.96     17.44 o 
   6  14   0       60.67       84.96     21.12 o 
   8  14   0      327.80      290.89     16.22 o 
  10  14   0        0.01        6.04     18.16 o 
   1  15   0        0.34       20.20     14.08 o 
   3  15   0       18.18       16.53     11.69 o 
   5  15   0       67.06       23.64     20.04 o 
   7  15   0       20.22       25.06     37.34 o 
 -25   1   1       35.00       38.00     13.77 o 
 -23   1   1        7.51       11.94     20.20 o 
 -21   1   1      443.63      443.51     20.76 o 
 -19   1   1      118.45      107.93     15.25 o 
 -17   1   1      792.85      726.71     32.44 o 
 -15   1   1     2388.00     2701.43     54.45 o 
 -13   1   1     1777.01     2231.22     44.96 o 
 -11   1   1      128.17       17.29      8.86 o 
  -9   1   1    13211.48    10667.18    179.64 o 
  -7   1   1    15183.39    14073.16     85.68 o 
  -5   1   1    50059.84    42086.31   2212.65 o 
  -3   1   1      573.56      552.46    201.68 o 
  -1   1   1      807.46      712.71    102.22 o 
   1   1   1     1883.97     2112.60    302.67 o 
   3   1   1     4073.40     3264.35     47.74 o 
   5   1   1    45378.38    34644.80    371.83 o 
   7   1   1     7812.90     6602.53    213.31 o 
   9   1   1     6316.66     6542.73     68.80 o 
  11   1   1     7582.59     6867.98     80.06 o 
  13   1   1     2508.04     2217.58     47.12 o 
  15   1   1       41.33       39.38     20.81 o 
  17   1   1      194.65      197.06     15.79 o 
  19   1   1       21.59       21.45     18.44 o 
  21   1   1      276.03      338.03     17.52 o 
  23   1   1        1.09        9.60     22.29 o 
 -24   2   1       41.52       -7.82     22.06 o 
 -22   2   1      114.95      172.37     18.97 o 
 -20   2   1      862.31      911.55     45.91 o 
 -18   2   1      455.79      470.66     20.76 o 
 -16   2   1        7.00      -21.37     26.39 o 
 -14   2   1      475.79      468.16     16.66 o 
 -12   2   1      384.30      524.25     14.49 o 
 -10   2   1       41.11       61.16     16.83 o 
  -8   2   1     4075.61     2333.55     38.72 o 
  -6   2   1    10226.98     7858.96    696.85 o 
  -4   2   1     2593.41     2488.19    291.96 o 
  -2   2   1    25793.21    26026.26   2875.83 o 
   0   2   1     2345.39     2699.55     25.97 o 
   2   2   1     6982.33     6845.04    114.76 o 
   4   2   1   107592.76    91988.36    980.85 o 
   6   2   1     4042.25     4157.73     46.09 o 
   8   2   1     1913.01     1493.51     29.19 o 
  10   2   1     6098.36     4833.61    207.80 o 
  12   2   1      459.82      403.84     21.42 o 
  14   2   1       48.36       29.00     13.47 o 
  16   2   1     1539.32     1540.50     31.70 o 
  18   2   1      324.93      288.98     18.82 o 
  20   2   1      415.34      545.33     20.99 o 
  22   2   1      114.60      111.65     14.54 o 
  24   2   1       23.05       45.52     13.77 o 
 -25   3   1      117.45      119.73     11.46 o 
 -23   3   1        2.56      -27.76     29.69 o 
 -21   3   1       21.39       11.35     17.44 o 
 -19   3   1      926.73      993.08     26.39 o 
 -17   3   1       12.92       35.02     18.36 o 
 -15   3   1        6.39        1.81     21.83 o 
 -13   3   1     3089.23     3237.86     69.47 o 
 -11   3   1     5434.85     5346.04     72.47 o 
  -9   3   1      569.61      662.43     14.38 o 
  -7   3   1     4667.58     4542.30    468.24 o 
  -5   3   1     2338.18     2361.61    251.26 o 
  -3   3   1    30803.47    32287.29   3217.98 o 
  -1   3   1     1252.47      887.26     18.18 o 
   1   3   1    67616.52    72682.60   1078.17 o 
   3   3   1    23134.31    24055.93    940.15 o 
   5   3   1     3966.03     3803.24     44.55 o 
   7   3   1     3088.58     3211.83     52.03 o 
   9   3   1    12342.40    11939.73    320.73 o 
  11   3   1       23.00       53.49      9.84 o 
  13   3   1       86.12      143.84     13.42 o 
  15   3   1      507.65      587.21     19.17 o 
  17   3   1      159.85      166.86     17.17 o 
  19   3   1       57.37       51.12     15.14 o 
  21   3   1       11.73      -26.34     42.85 o 
  23   3   1        0.73      -17.43     18.36 o 
 -24   4   1       25.98       40.84     14.69 o 
 -22   4   1      293.65      320.06     17.52 o 
 -20   4   1       57.27       72.24     25.10 o 
 -18   4   1      147.73      169.59     16.66 o 
 -16   4   1       98.71      152.66     35.81 o 
 -14   4   1      237.58      136.99     29.38 o 
 -12   4   1     7203.50     7722.48     96.06 o 
 -10   4   1     7133.00     7431.54    133.74 o 
  -8   4   1        3.77       15.08     10.28 o 
  -6   4   1    21114.79    19072.67   2135.22 o 
  -4   4   1     2174.15     1580.40     71.31 o 
  -2   4   1   169911.88   172172.44  11205.85 o 
   0   4   1   161560.22   178918.00   1019.46 o 
   2   4   1    13694.11    14546.73    521.49 o 
   4   4   1     1968.11     2259.54     81.10 o 
   6   4   1     6458.80     6391.94    325.62 o 
   8   4   1     1732.33     1774.80     35.66 o 
  10   4   1    16407.68    17105.43    276.66 o 
  12   4   1      387.19      477.22     29.38 o 
  14   4   1        7.68       30.74     29.38 o 
  16   4   1     1280.45     1359.30     29.42 o 
  18   4   1        4.77        2.21     18.44 o 
  20   4   1       27.21       20.63     22.34 o 
  22   4   1       66.42       79.46     14.06 o 
  24   4   1       53.39       89.80     16.53 o 
 -23   5   1        0.08      -30.63     21.78 o 
 -21   5   1      166.35      211.18     18.67 o 
 -19   5   1        4.53        3.30     26.92 o 
 -17   5   1      115.26       60.11     15.14 o 
 -15   5   1     1150.68     1193.84     26.93 o 
 -13   5   1      294.52      175.47     18.06 o 
 -11   5   1     2157.57     2046.72     45.87 o 
  -9   5   1      706.74      808.89     70.39 o 
  -7   5   1       30.66       33.90     10.71 o 
  -5   5   1       63.79      117.60     32.75 o 
  -3   5   1     3204.88     3194.02    208.41 o 
  -1   5   1    12061.05    14334.78     93.48 o 
   1   5   1      435.73      425.98     10.79 o 
   3   5   1       26.33       12.66     16.38 o 
   5   5   1    22907.74    22174.00   1296.98 o 
   7   5   1     4310.29     5682.33    295.02 o 
   9   5   1     3694.53     3298.92     96.10 o 
  11   5   1      628.52      630.31     27.54 o 
  13   5   1      149.50      214.88     15.36 o 
  15   5   1      908.07     1094.64     26.61 o 
  17   5   1        5.55        2.20     37.34 o 
  19   5   1     1274.28     1403.84     30.58 o 
  21   5   1        5.35        2.67     16.60 o 
  23   5   1       48.08       25.47     23.56 o 
 -22   6   1      312.21      332.25     22.65 o 
 -20   6   1       33.81        8.83     29.42 o 
 -18   6   1       68.13      116.76     31.83 o 
 -16   6   1        9.40        9.93     27.77 o 
 -14   6   1     2109.36     2155.64     45.87 o 
 -12   6   1       34.19        1.24     24.02 o 
 -10   6   1     3676.20     4218.48    381.63 o 
  -8   6   1      612.05      462.98     49.88 o 
  -6   6   1      669.27      683.85     55.39 o 
  -4   6   1     2813.01     2433.71    122.41 o 
  -2   6   1    10126.53    13498.71    458.14 o 
   0   6   1    17208.85    20294.36    125.51 o 
   2   6   1     1997.76     1778.50     71.31 o 
   4   6   1     2181.70     2000.21     68.25 o 
   6   6   1     6033.93     5947.46    340.31 o 
   8   6   1     1421.08     1186.32     45.60 o 
  10   6   1     2485.99     2312.52    157.92 o 
  12   6   1     1535.47     1738.45     36.99 o 
  14   6   1       60.13       50.48     18.99 o 
  16   6   1     2425.34     2547.29     54.78 o 
  18   6   1       63.90      140.45     16.23 o 
  20   6   1      156.36       72.98     33.97 o 
  22   6   1       24.26       32.66     20.50 o 
 -21   7   1       34.18       61.19     16.53 o 
 -19   7   1      459.23      598.68     21.19 o 
 -17   7   1      224.33      242.38     18.82 o 
 -15   7   1       37.51       33.72     23.87 o 
 -13   7   1     2844.34     2315.43     49.92 o 
 -11   7   1      117.28      107.30     13.42 o 
  -9   7   1     6788.89     7817.55    623.09 o 
  -7   7   1      376.72      324.42     25.10 o 
  -5   7   1     2608.00     3258.83    262.89 o 
  -3   7   1    14465.31    17095.94    509.55 o 
  -1   7   1    11700.02    14542.47    288.29 o 
   1   7   1     9976.58    12683.21    109.06 o 
   3   7   1    10259.83    10909.50    543.83 o 
   5   7   1      145.54       44.78     11.59 o 
   7   7   1     2121.34     1606.28    119.66 o 
   9   7   1       10.23      -12.47     15.76 o 
  11   7   1       12.32       24.57     15.27 o 
  13   7   1      123.26       75.93     26.01 o 
  15   7   1      657.23      781.36     23.79 o 
  17   7   1       10.67      -11.53     28.22 o 
  19   7   1       68.88       57.51     14.98 o 
  21   7   1      280.87      315.68     16.23 o 
 -22   8   1      192.80      205.61     12.33 o 
 -20   8   1        0.35      -11.80     22.64 o 
 -18   8   1      475.62      491.49     33.36 o 
 -16   8   1      204.49      228.95     17.33 o 
 -14   8   1      201.72      234.28     27.24 o 
 -12   8   1      270.07      413.37     49.88 o 
 -10   8   1      206.10      141.14     27.24 o 
  -8   8   1       34.01       45.27     15.98 o 
  -6   8   1      495.35      491.15     45.29 o 
  -4   8   1      137.08      178.17     13.63 o 
  -2   8   1      192.94      114.48     15.61 o 
   0   8   1     3567.27     4332.05     70.53 o 
   2   8   1     6930.48     8134.11    152.10 o 
   4   8   1     1586.64     1565.97    103.13 o 
   6   8   1     1354.00     1535.68    159.45 o 
   8   8   1       46.89       53.93     32.75 o 
  10   8   1      158.22       98.75     15.42 o 
  12   8   1      226.30      141.30     17.44 o 
  14   8   1      215.61      173.64     16.66 o 
  16   8   1       89.10      140.05     14.70 o 
  18   8   1       34.56       89.84     14.06 o 
  20   8   1       67.56      111.23     27.24 o 
 -21   9   1        1.30       23.26     18.36 o 
 -19   9   1      159.02      259.99     15.69 o 
 -17   9   1      285.17      237.85     22.65 o 
 -15   9   1      545.13      443.75     20.99 o 
 -13   9   1        3.93        7.89     17.23 o 
 -11   9   1       12.83      -55.34     28.66 o 
  -9   9   1      906.15     1007.48     60.29 o 
  -7   9   1       20.00      -21.37     25.70 o 
  -5   9   1       16.86       37.25     12.03 o 
  -3   9   1      807.22     1050.93     72.53 o 
  -1   9   1       69.81        4.90     26.93 o 
   1   9   1      922.83      807.59     20.77 o 
   3   9   1      138.49      319.78     16.23 o 
   5   9   1      689.38      977.98     46.21 o 
   7   9   1       29.95       52.20     18.06 o 
   9   9   1     1893.10     1695.96    141.70 o 
  11   9   1        0.04       11.42     25.75 o 
  13   9   1       17.31       15.38     17.70 o 
  15   9   1        0.01       -9.19     37.34 o 
  17   9   1       47.58       31.99     19.82 o 
  19   9   1       22.95       37.59     14.72 o 
 -18  10   1       50.48      -23.28     22.49 o 
 -16  10   1       65.38       16.31     26.74 o 
 -14  10   1      131.97      221.31     31.52 o 
 -12  10   1        0.44      -24.86     55.70 o 
 -10  10   1      142.46      117.66     16.83 o 
  -8  10   1      245.74      289.57     18.06 o 
  -6  10   1       43.34       47.21     16.72 o 
  -4  10   1      166.22      117.57     15.42 o 
  -2  10   1      608.69      452.08     18.18 o 
   0  10   1      447.32      756.87     22.07 o 
   2  10   1      251.25      196.84     27.24 o 
   4  10   1      113.08      200.62     18.36 o 
   6  10   1      983.70     1244.96     27.36 o 
   8  10   1       84.62       38.24     26.63 o 
  10  10   1       50.13      165.31     17.60 o 
  12  10   1       15.45       85.46     52.64 o 
  14  10   1      271.62      141.45     15.36 o 
  16  10   1       28.91       57.92     14.69 o 
  18  10   1       31.05       10.82     15.35 o 
 -17  11   1      165.78      192.36     14.08 o 
 -15  11   1      780.78      876.86     24.02 o 
 -13  11   1      449.34      450.02     19.26 o 
 -11  11   1       11.04        9.55     24.48 o 
  -9  11   1       83.85       45.96     15.42 o 
  -7  11   1      390.75      399.32     49.88 o 
  -5  11   1      130.34      145.72     28.16 o 
  -3  11   1        9.05      -23.47     29.53 o 
  -1  11   1        1.56       25.42     19.47 o 
   1  11   1       86.60       85.05     16.99 o 
   3  11   1      765.30      768.18     25.32 o 
   5  11   1      300.32      371.36     19.78 o 
   7  11   1       55.65       73.94     34.58 o 
   9  11   1      342.36      385.87     19.95 o 
  11  11   1      342.02      344.86     20.81 o 
  13  11   1      103.83      128.26     14.49 o 
  15  11   1        8.88       20.74     14.73 o 
  17  11   1        1.94       10.78     19.85 o 
 -16  12   1        1.06       -4.55     26.63 o 
 -14  12   1       38.14       37.41     13.20 o 
 -12  12   1      467.15      345.08     17.52 o 
 -10  12   1      723.39      688.39     22.83 o 
  -8  12   1       42.39       23.79     17.81 o 
  -6  12   1      264.96      314.00     18.82 o 
  -4  12   1      427.93      524.32     41.93 o 
  -2  12   1     1150.65      925.14     52.64 o 
   0  12   1      586.00      805.78     34.89 o 
   2  12   1     1176.50      934.70     26.18 o 
   4  12   1     1330.89     1792.09    113.54 o 
   6  12   1       18.96       32.14     22.03 o 
   8  12   1       92.97       17.80     16.80 o 
  10  12   1       13.56       28.54     27.17 o 
  12  12   1      119.70       80.30     33.36 o 
  14  12   1       20.35       24.57     27.24 o 
  16  12   1       80.41       94.26     11.59 o 
 -13  13   1        0.02        3.63     20.91 o 
 -11  13   1        2.17       28.74     22.65 o 
  -9  13   1       18.00       -8.52     22.21 o 
  -7  13   1       14.56       18.72     20.81 o 
  -5  13   1       11.44       21.63     16.25 o 
  -3  13   1        1.30       -1.61     35.19 o 
  -1  13   1      114.48      249.64     16.99 o 
   1  13   1      128.09        4.15     30.65 o 
   3  13   1        0.05       30.28     27.05 o 
   5  13   1       60.44       96.53     15.36 o 
   7  13   1        3.18      -21.36     25.87 o 
   9  13   1      123.41      143.44     13.20 o 
  11  13   1       18.86       -1.19     40.70 o 
  13  13   1        6.87       -0.54     18.97 o 
 -10  14   1        3.54       -8.10     19.08 o 
  -8  14   1        0.03      -41.06     21.78 o 
  -6  14   1        3.65      -11.61     43.15 o 
  -4  14   1        5.23      -33.33     36.42 o 
  -2  14   1      219.21      210.48     15.58 o 
   0  14   1      140.27      150.91     15.30 o 
   2  14   1       66.47       50.29     22.34 o 
   4  14   1       44.99       24.87     23.32 o 
   6  14   1        2.13        5.26     21.83 o 
   8  14   1        4.16        8.98     17.68 o 
  10  14   1       15.70       30.34     16.22 o 
  -7  15   1      201.95      135.12     14.69 o 
  -5  15   1      394.17      375.39     15.61 o 
  -3  15   1      152.04       56.64     25.40 o 
  -1  15   1        0.14       12.34     14.55 o 
   1  15   1      111.63      118.79     13.42 o 
   3  15   1      139.81       58.69     12.03 o 
   5  15   1       79.95       46.66     11.15 o 
   7  15   1      152.47      121.76     10.72 o 
 -24   0   2      173.55      141.95     15.36 o 
 -22   0   2      405.67      370.10     18.55 o 
 -20   0   2      659.90      644.20     28.77 o 
 -18   0   2     3774.81     4270.29    168.93 o 
 -16   0   2      999.19      969.85     39.48 o 
 -14   0   2      732.12      514.95     16.19 o 
 -12   0   2     3380.13     4081.53     62.54 o 
 -10   0   2    91374.77    86901.23   1674.94 o 
  -8   0   2     4011.12     4489.37     67.33 o 
  -6   0   2    59607.93    57956.29   1113.98 o 
  -4   0   2      544.99      290.87     29.07 o 
  -2   0   2    37120.67    39131.53    147.86 o 
   0   0   2     3393.59     5038.10    103.44 o 
   2   0   2    39628.05    37337.70    702.05 o 
   4   0   2    14655.59    11606.58    178.11 o 
   6   0   2    11868.36     7086.70    134.66 o 
   8   0   2      201.71      181.77     10.41 o 
  10   0   2    43970.15    42664.48    932.50 o 
  12   0   2     3203.22     2681.85     87.83 o 
  14   0   2      376.92      389.00     16.23 o 
  16   0   2     1896.90     2137.07     43.48 o 
  18   0   2     2279.79     2474.73     52.09 o 
  20   0   2       48.32       57.99     28.77 o 
  22   0   2      132.19      129.81     14.11 o 
  24   0   2        0.39        6.78     12.54 o 
 -25   1   2       64.54       54.15     11.03 o 
 -23   1   2       61.40       90.36     23.87 o 
 -21   1   2      934.76      814.25     24.31 o 
 -19   1   2       37.41       69.12     33.97 o 
 -17   1   2      420.59      332.23     19.03 o 
 -15   1   2     2096.53     2133.07     44.79 o 
 -13   1   2     2371.31     2712.71     54.97 o 
 -11   1   2       50.16       53.36      8.66 o 
  -9   1   2     5925.65     5344.99    113.54 o 
  -7   1   2    21488.12    17115.78    648.49 o 
  -5   1   2      350.27      228.99     24.79 o 
  -3   1   2     5313.51     5913.30    302.67 o 
  -1   1   2     2326.31     1862.30    151.18 o 
   1   1   2     1548.95     1537.66    130.07 o 
   3   1   2    43416.09    33962.98   1494.38 o 
   5   1   2     4155.46     3854.22     83.85 o 
   7   1   2    12322.64    10397.70    218.51 o 
   9   1   2      313.04      231.27     10.82 o 
  11   1   2      142.40      244.44     31.83 o 
  13   1   2     2328.78     2232.15    134.04 o 
  15   1   2       27.75       53.24     11.90 o 
  17   1   2        1.57       11.81     27.05 o 
  19   1   2       13.48      -24.89     45.91 o 
  21   1   2        0.42       21.21     16.31 o 
  23   1   2        3.72        5.64     21.34 o 
 -24   2   2       32.61       45.26     13.20 o 
 -22   2   2       92.36       80.73     14.93 o 
 -20   2   2       23.36       15.43     28.15 o 
 -18   2   2      346.17      308.78     18.39 o 
 -16   2   2      528.72      653.84     26.63 o 
 -14   2   2      691.81      707.18     49.27 o 
 -12   2   2      507.27      430.56     14.06 o 
 -10   2   2    15101.19    14296.87    106.47 o 
  -8   2   2      189.10      214.02      9.09 o 
  -6   2   2      582.18      396.35     27.85 o 
  -4   2   2    20007.54    20140.43   2284.26 o 
  -2   2   2     1828.06     1508.55    241.46 o 
   0   2   2     1223.19     1207.14     99.46 o 
   2   2   2       50.39       30.01     13.16 o 
   4   2   2    11960.09    10759.11    398.15 o 
   6   2   2       25.48       17.33      9.74 o 
   8   2   2      664.76      617.78     16.83 o 
  10   2   2     1261.24     1286.35     68.55 o 
  12   2   2     2544.61     2983.80     60.32 o 
  14   2   2      256.82      261.55     14.93 o 
  16   2   2      696.84      525.93     20.65 o 
  18   2   2      300.29      351.33     19.03 o 
  20   2   2       24.75       -3.91     28.23 o 
  22   2   2      360.34      423.91     31.22 o 
  24   2   2       27.36       27.27     13.44 o 
 -25   3   2       72.35       32.52     13.79 o 
 -23   3   2       88.85      122.71     16.53 o 
 -21   3   2     1817.80     1827.81     40.88 o 
 -19   3   2      370.17      390.43     22.95 o 
 -17   3   2     1205.49     1215.99     26.39 o 
 -15   3   2       27.52       22.08     16.60 o 
 -13   3   2       47.08       73.36     10.60 o 
 -11   3   2      126.97      121.23     11.32 o 
  -9   3   2       55.85       12.88     14.89 o 
  -7   3   2    17107.24    16089.65   1591.09 o 
  -5   3   2     3215.93     3247.58    434.27 o 
  -3   3   2     1856.79     2522.04    338.78 o 
  -1   3   2     6850.29     6202.58    366.02 o 
   1   3   2   165952.22   171783.77   1140.91 o 
   3   3   2       95.33       31.38      9.18 o 
   5   3   2      561.40      615.77     33.36 o 
   7   3   2      939.61     1045.35     22.93 o 
   9   3   2    20463.34    17448.75    295.02 o 
  11   3   2        4.22      -20.10     20.47 o 
  13   3   2     2274.75     2588.70     72.84 o 
  15   3   2     1364.23     1358.22     28.23 o 
  17   3   2        4.88       21.94     17.63 o 
  19   3   2       80.98       57.38     29.38 o 
  21   3   2       70.62      104.34     14.98 o 
  23   3   2       98.90       62.44     12.46 o 
 -24   4   2       22.34        5.01     21.42 o 
 -22   4   2       11.03      -12.87     25.96 o 
 -20   4   2       57.06       62.77     16.23 o 
 -18   4   2      839.33      868.62     27.85 o 
 -16   4   2      737.66      773.28     21.42 o 
 -14   4   2       39.89       22.42     15.75 o 
 -12   4   2      196.43      122.75     10.39 o 
 -10   4   2     1686.82     1196.36     65.19 o 
  -8   4   2     5147.93     4744.70    584.22 o 
  -6   4   2    23297.75    21584.21   2801.16 o 
  -4   4   2       85.97      215.13     23.87 o 
  -2   4   2    39984.26    42762.34   2884.09 o 
   0   4   2     3986.57     3995.73     44.14 o 
   2   4   2     6028.62     7175.44     73.14 o 
   4   4   2     3072.67     3046.30     89.67 o 
   6   4   2     2125.86     2087.80     40.22 o 
   8   4   2     4120.14     3472.89     62.74 o 
  10   4   2     1467.87     1361.34     40.40 o 
  12   4   2       58.95      122.11     13.63 o 
  14   4   2        2.39       36.83     13.07 o 
  16   4   2      428.72      377.00     20.55 o 
  18   4   2      180.59      203.46     19.03 o 
  20   4   2       46.48       70.23     14.93 o 
  22   4   2       43.92       56.45     13.20 o 
 -23   5   2        3.06      -12.84     23.35 o 
 -21   5   2      213.31      226.93     18.82 o 
 -19   5   2       78.00       12.32     40.09 o 
 -17   5   2       88.85      155.43     16.23 o 
 -15   5   2       40.80       55.38     30.60 o 
 -13   5   2       55.05       42.67     14.09 o 
 -11   5   2     1381.52     1203.05     27.05 o 
  -9   5   2      428.35      477.90     42.85 o 
  -7   5   2     3782.52     3574.78    414.37 o 
  -5   5   2       68.04       95.55      8.36 o 
  -3   5   2      880.10      586.02     24.18 o 
  -1   5   2       61.60       36.78     12.85 o 
   1   5   2    36119.80    36294.81    559.74 o 
   3   5   2     3421.69     5051.28    222.49 o 
   5   5   2      177.10      231.63     16.53 o 
   7   5   2     4309.29     2982.79     53.02 o 
   9   5   2      134.42       30.11     49.58 o 
  11   5   2       22.89       47.69     12.63 o 
  13   5   2       14.74       41.54     17.32 o 
  15   5   2      810.80      912.45     24.88 o 
  17   5   2       48.56       39.47     18.41 o 
  19   5   2      379.95      456.85     20.12 o 
  21   5   2       12.56       10.84     24.82 o 
  23   5   2      175.67      169.83     17.44 o 
 -22   6   2       91.36      102.40     13.63 o 
 -20   6   2        4.54      -14.62     50.50 o 
 -18   6   2     1410.98     1410.04     29.53 o 
 -16   6   2       82.75      117.85     14.98 o 
 -14   6   2      817.80      759.79     62.43 o 
 -12   6   2      259.17      241.77     17.75 o 
 -10   6   2     2823.50     2806.10    179.03 o 
  -8   6   2       82.65       66.08      9.84 o 
  -6   6   2      303.99      474.20     36.72 o 
  -4   6   2     4842.95     5866.71    595.85 o 
  -2   6   2     1752.44     1628.92     52.64 o 
   0   6   2     1719.30     1516.77     65.19 o 
   2   6   2     1581.63     2295.10     44.55 o 
   4   6   2     2633.74     3332.61     94.57 o 
   6   6   2    16283.14    18434.65    745.20 o 
   8   6   2     3175.08     2783.06     68.55 o 
  10   6   2     2917.33     2292.27     50.79 o 
  12   6   2     1635.71     1906.88     39.95 o 
  14   6   2      737.74      502.95     25.40 o 
  16   6   2      943.39     1054.06     33.05 o 
  18   6   2       19.35        2.46     28.23 o 
  20   6   2       56.23       37.32     22.95 o 
  22   6   2        9.66      -23.23     28.16 o 
 -23   7   2        0.06       12.09     19.89 o 
 -21   7   2       86.25       78.44     14.06 o 
 -19   7   2      559.19      532.56     25.40 o 
 -17   7   2      557.78      693.38     23.79 o 
 -15   7   2      236.50      302.59     44.07 o 
 -13   7   2       45.40       12.93     26.17 o 
 -11   7   2      191.12      175.61     30.30 o 
  -9   7   2     1833.40     1475.34     76.20 o 
  -7   7   2      156.41      162.97     29.07 o 
  -5   7   2     4344.69     4682.48    323.79 o 
  -3   7   2     1060.63      820.65     26.01 o 
  -1   7   2     1875.28     2838.28     53.45 o 
   1   7   2        6.12        6.53     13.69 o 
   3   7   2     5519.00     5912.18    239.93 o 
   5   7   2      529.11      657.52     48.35 o 
   7   7   2     2553.64     3067.48     63.27 o 
   9   7   2     2016.49     2131.53    117.52 o 
  11   7   2       26.28       18.03     42.23 o 
  13   7   2      128.05      146.25     18.97 o 
  15   7   2        3.29      -15.49     28.37 o 
  17   7   2      112.96      104.65     44.68 o 
  19   7   2       54.89       56.08     14.11 o 
  21   7   2        0.22      -33.06     20.76 o 
 -22   8   2        5.31       22.34     13.77 o 
 -20   8   2       93.51      176.46     14.89 o 
 -18   8   2      243.84      170.31     17.30 o 
 -16   8   2       81.55       17.09     46.82 o 
 -14   8   2     5224.63     5333.72    190.97 o 
 -12   8   2     1836.33     1799.93     39.81 o 
 -10   8   2       14.28        5.06     17.63 o 
  -8   8   2       23.69       43.78     27.24 o 
  -6   8   2     2514.74     2439.02    233.20 o 
  -4   8   2       26.05       93.32     11.15 o 
  -2   8   2     7608.60     9775.30    654.61 o 
   0   8   2     6195.18     6585.89    199.54 o 
   2   8   2        6.28       33.42     17.75 o 
   4   8   2     1016.52     1270.49     89.97 o 
   6   8   2      177.04      332.00     16.56 o 
   8   8   2      897.59     1427.42     30.67 o 
  10   8   2     2119.23     1717.73     38.25 o 
  12   8   2      530.56      748.29     27.85 o 
  14   8   2      131.66      126.01     16.66 o 
  16   8   2      191.02      219.75     17.96 o 
  18   8   2      849.37      983.94     24.88 o 
  20   8   2      311.76      235.38     24.79 o 
 -21   9   2        7.26       -9.53     24.48 o 
 -19   9   2        0.52      -20.61     23.79 o 
 -17   9   2      135.87       96.18     14.93 o 
 -15   9   2      312.44      490.06     19.85 o 
 -13   9   2       40.52       51.34     24.48 o 
 -11   9   2      358.58      492.91     25.71 o 
  -9   9   2       89.02      102.36     13.67 o 
  -7   9   2       20.15       30.26     29.69 o 
  -5   9   2      138.84      241.77     15.69 o 
  -3   9   2      147.72      219.24     15.07 o 
  -1   9   2      944.89      840.26     37.95 o 
   1   9   2      151.99      276.39     16.56 o 
   3   9   2     1520.12     1445.17     66.41 o 
   5   9   2      392.79      579.78     43.46 o 
   7   9   2       97.76      107.93     13.23 o 
   9   9   2      193.81      171.28     16.73 o 
  11   9   2      220.71      199.12     23.87 o 
  13   9   2        1.65      -51.90     52.64 o 
  15   9   2      279.04      201.19     16.46 o 
  17   9   2      967.71     1129.34     26.39 o 
  19   9   2      205.69      182.70     13.63 o 
 -20  10   2       46.92       27.84     12.54 o 
 -18  10   2       33.29       47.16     15.82 o 
 -16  10   2        2.09       -8.07     27.36 o 
 -14  10   2       22.09       17.52     38.87 o 
 -12  10   2       11.49       32.67     21.42 o 
 -10  10   2        0.03       -4.30     26.79 o 
  -8  10   2       26.39       37.76     19.45 o 
  -6  10   2       11.16      -15.84     27.77 o 
  -4  10   2      518.70      612.57     75.29 o 
  -2  10   2       22.61       50.19     14.28 o 
   0  10   2       83.20      222.84     16.01 o 
   2  10   2      690.34      943.65     23.70 o 
   4  10   2       10.61        7.21     26.17 o 
   6  10   2       42.00       39.63     15.79 o 
   8  10   2      460.09      482.22     28.77 o 
  10  10   2      467.09      310.79     35.19 o 
  12  10   2      254.91      313.81     17.33 o 
  14  10   2      166.30      229.31     17.09 o 
  16  10   2       29.57      -40.05     57.23 o 
  18  10   2       36.05       64.92     26.93 o 
 -17  11   2       17.59       26.04     11.15 o 
 -15  11   2       67.65       22.58     14.38 o 
 -13  11   2       32.29       17.63     16.37 o 
 -11  11   2      142.64      228.64     18.60 o 
  -9  11   2       66.53      147.10     15.42 o 
  -7  11   2        7.67       23.32     17.62 o 
  -5  11   2      630.55      610.37     21.96 o 
  -3  11   2     1476.06     1822.62    143.53 o 
  -1  11   2      181.99      400.65     25.10 o 
   1  11   2     4097.13     3660.09     71.81 o 
   3  11   2       46.99      134.09     17.17 o 
   5  11   2       10.09        1.33     26.31 o 
   7  11   2      474.25      460.66     24.18 o 
   9  11   2        8.53       27.36     31.83 o 
  11  11   2      165.14      117.89     14.38 o 
  13  11   2       27.71       -1.67     23.67 o 
  15  11   2      201.28      259.95     16.43 o 
  17  11   2       26.19       13.64     17.14 o 
 -16  12   2       21.87        2.66     43.15 o 
 -14  12   2        3.51       26.17     14.83 o 
 -12  12   2      435.11      442.81     18.79 o 
 -10  12   2      949.94      935.99    105.58 o 
  -8  12   2        1.75      -55.38     27.69 o 
  -6  12   2      242.29      176.01     16.66 o 
  -4  12   2      319.66      468.03     66.72 o 
  -2  12   2      164.75      162.83     16.66 o 
   0  12   2       52.37      103.54     16.45 o 
   2  12   2      109.67       47.93     33.05 o 
   4  12   2       81.66       -6.52     29.53 o 
   6  12   2      354.66      345.82     18.97 o 
   8  12   2       40.80      -25.85     36.72 o 
  10  12   2       25.50        7.30     30.91 o 
  12  12   2       15.21        1.79     23.07 o 
  14  12   2       84.04       30.08     24.79 o 
 -13  13   2       87.79       38.16     23.87 o 
 -11  13   2       82.92       14.12     22.79 o 
  -9  13   2      592.84      771.68     44.68 o 
  -7  13   2       24.03       13.40     26.31 o 
  -5  13   2       19.41        3.11     26.61 o 
  -3  13   2        6.87       -2.86     28.23 o 
  -1  13   2       43.57        7.50     26.12 o 
   1  13   2       12.01       14.92     22.34 o 
   3  13   2        0.78      -10.49     24.26 o 
   5  13   2       20.36       16.54     16.91 o 
   7  13   2        8.87       21.79     15.09 o 
   9  13   2        0.78       -0.68     15.70 o 
  11  13   2        0.23       21.74     13.15 o 
  13  13   2       16.77       -8.61     24.48 o 
 -12  14   2        4.61       -7.17     18.67 o 
 -10  14   2       18.36       28.27     13.44 o 
  -8  14   2       13.46      -16.40     47.74 o 
  -6  14   2        0.09      -18.88     23.36 o 
  -4  14   2       31.82       29.10     16.30 o 
  -2  14   2      246.92      298.33     16.38 o 
   0  14   2       40.21        9.18     14.78 o 
   2  14   2       88.88       49.44     11.46 o 
   4  14   2       11.93       54.90     20.20 o 
   6  14   2        1.57       -0.85     24.18 o 
   8  14   2       23.22       37.92     29.07 o 
  10  14   2        8.26       35.88      9.73 o 
  -7  15   2       15.06       20.30     12.24 o 
  -5  15   2       13.19       -4.97     19.26 o 
  -3  15   2        3.65       -4.68     19.60 o 
  -1  15   2      131.31      133.41     27.85 o 
   1  15   2       61.92       58.67     19.89 o 
   3  15   2       36.34       84.43     14.08 o 
   5  15   2      125.95      130.90     12.03 o 
   7  15   2       97.05       83.24     14.08 o 
 -25   1   3        0.40      -33.13     20.76 o 
 -23   1   3       73.38      135.67     20.50 o 
 -21   1   3      100.33       88.62     17.75 o 
 -19   1   3      740.68      720.35     54.17 o 
 -17   1   3        8.07        2.17     15.48 o 
 -15   1   3     3768.41     3930.95     72.93 o 
 -13   1   3     5654.40     4662.75     70.55 o 
 -11   1   3      106.48      231.07     10.11 o 
  -9   1   3     2315.56     2213.32     38.94 o 
  -7   1   3    11977.20    11342.34    773.36 o 
  -5   1   3   148386.31   143278.05   8344.10 o 
  -3   1   3    32000.69    36264.21   1317.49 o 
  -1   1   3     4481.95     4268.72     92.42 o 
   1   1   3     1479.80     2004.28     80.18 o 
   3   1   3    65814.63    54798.57   1091.94 o 
   5   1   3       37.17       54.47     33.66 o 
   7   1   3     4501.21     4098.43     51.27 o 
   9   1   3     8939.99     8920.05    176.89 o 
  11   1   3       95.47      115.47     10.82 o 
  13   1   3     1124.46     1325.21     29.78 o 
  15   1   3      292.09      225.95     16.66 o 
  17   1   3      918.15      773.16     23.36 o 
  19   1   3      391.00      362.96     19.95 o 
  21   1   3      117.04      112.53     15.32 o 
  23   1   3      230.63      251.58     15.25 o 
 -24   2   3       15.48        9.79     14.67 o 
 -22   2   3      129.05      155.57     22.65 o 
 -20   2   3        2.46       13.01     27.36 o 
 -18   2   3      443.17      493.41     47.13 o 
 -16   2   3     2551.96     2356.12     49.88 o 
 -14   2   3      381.62      269.26     14.49 o 
 -12   2   3      876.88     1134.17     23.95 o 
 -10   2   3      408.64      337.83     10.82 o 
  -8   2   3    14258.27    12499.95    661.35 o 
  -6   2   3    24392.88    25925.46   2859.92 o 
  -4   2   3     2613.93     3940.82    463.03 o 
  -2   2   3      903.01      823.39     16.23 o 
   0   2   3    46068.65    26225.91  17483.58 o 
   2   2   3   124226.05   108221.56  10478.40 o 
   4   2   3    18277.94    14594.72    528.53 o 
   6   2   3     1861.09     1448.69    231.98 o 
   8   2   3       10.27       21.23     11.38 o 
  10   2   3      280.26      199.27     10.54 o 
  12   2   3     8163.04     6805.31    272.37 o 
  14   2   3      689.77      686.77     21.19 o 
  16   2   3      117.13      135.64     27.24 o 
  18   2   3      189.70      202.33     16.66 o 
  20   2   3       72.12       72.44     15.36 o 
  22   2   3       64.81       71.77     13.63 o 
 -25   3   3       33.78        0.76     22.06 o 
 -23   3   3        5.39      -12.28     24.66 o 
 -21   3   3      136.76      167.74     18.39 o 
 -19   3   3       82.43      112.33     16.66 o 
 -17   3   3      146.39      214.47     21.42 o 
 -15   3   3       77.49       71.28     12.76 o 
 -13   3   3     1521.89     1681.44     42.85 o 
 -11   3   3     5845.27     6795.21    210.25 o 
  -9   3   3        6.21       48.73      7.56 o 
  -7   3   3     1745.39     1990.51    177.20 o 
  -5   3   3      244.94      375.50     33.97 o 
  -3   3   3     3851.31     4208.70    674.51 o 
  -1   3   3      135.16       37.34     12.85 o 
   1   3   3    45469.44    40770.34   7720.70 o 
   3   3   3     2477.53     2122.79    202.60 o 
   5   3   3     1507.04     1562.29     31.79 o 
   7   3   3      152.54      291.71     81.10 o 
   9   3   3     1173.34     1178.42     71.00 o 
  11   3   3     1027.50      886.96     34.89 o 
  13   3   3        1.78       10.36     23.79 o 
  15   3   3      170.86      213.09     16.02 o 
  17   3   3       10.17       27.40     18.97 o 
  19   3   3        0.09       -4.27     27.34 o 
  21   3   3      437.22      362.87     21.73 o 
  23   3   3      152.30      175.37     13.20 o 
 -24   4   3      297.44      310.43     15.76 o 
 -22   4   3      248.50      261.89     18.67 o 
 -20   4   3       15.60       14.96     25.96 o 
 -18   4   3      836.57      996.12     25.96 o 
 -16   4   3      498.55      488.62     19.89 o 
 -14   4   3        1.35        6.59     21.26 o 
 -12   4   3     3793.76     3988.19     99.16 o 
 -10   4   3     1136.53     1283.72     43.76 o 
  -8   4   3     3657.41     3205.78    242.69 o 
  -6   4   3    18207.82    19036.01   2671.40 o 
  -4   4   3        0.42       36.30      7.32 o 
  -2   4   3     5966.58     8371.03    953.31 o 
   0   4   3    12296.23    14660.13    252.48 o 
   2   4   3     4639.29     4445.49    181.79 o 
   4   4   3      311.24      614.35     43.46 o 
   6   4   3     2134.04     1626.25     32.43 o 
   8   4   3     5133.46     4077.59     63.35 o 
  10   4   3     1201.13     1324.56     27.69 o 
  12   4   3     7336.87     7149.55     99.54 o 
  14   4   3        3.93        2.17     18.25 o 
  16   4   3      728.52      922.73     25.75 o 
  18   4   3       17.86      -15.47     27.93 o 
  20   4   3      197.59      214.37     18.06 o 
  22   4   3      295.89      311.39     27.54 o 
 -23   5   3       30.24      -11.07     22.91 o 
 -21   5   3      751.50      924.54     26.32 o 
 -19   5   3       22.17       12.20     29.63 o 
 -17   5   3       89.87       68.07     65.19 o 
 -15   5   3      162.06      135.24     14.49 o 
 -13   5   3     3070.80     3064.54     64.27 o 
 -11   5   3     1766.20     1842.81     68.55 o 
  -9   5   3      345.20      325.54     11.63 o 
  -7   5   3       23.92        9.00     15.79 o 
  -5   5   3      655.14      516.61     73.14 o 
  -3   5   3      478.00      732.07    139.86 o 
  -1   5   3     1574.28     1952.37     61.21 o 
   1   5   3    16372.38    16558.46    105.82 o 
   3   5   3     3305.74     2948.74     46.74 o 
   5   5   3     1861.52     1795.41     35.89 o 
   7   5   3     5536.76     5465.67     73.14 o 
   9   5   3      119.04       82.37     11.15 o 
  11   5   3       29.59       48.21     13.07 o 
  13   5   3       54.13       55.72     35.81 o 
  15   5   3      439.23      436.53     20.76 o 
  17   5   3       58.18      -16.92     30.72 o 
  19   5   3        2.40       -5.95     26.92 o 
  21   5   3       39.09       45.37     48.66 o 
 -24   6   3       73.79       66.33     15.91 o 
 -22   6   3      196.40      145.34     15.79 o 
 -20   6   3      127.89      224.01     16.29 o 
 -18   6   3       58.04      144.95     16.66 o 
 -16   6   3      159.67      252.11     18.39 o 
 -14   6   3      107.49      134.97     16.22 o 
 -12   6   3      853.02      882.98     29.38 o 
 -10   6   3      939.38      754.15     37.64 o 
  -8   6   3     2475.05     2677.94    317.67 o 
  -6   6   3      153.66      200.47     20.81 o 
  -4   6   3     7148.46     6744.11    610.54 o 
  -2   6   3     4173.28     4409.31    168.01 o 
   0   6   3     9110.52    10720.29    112.93 o 
   2   6   3      188.90      173.63     10.98 o 
   4   6   3     5175.35     6001.49     78.65 o 
   6   6   3     3771.04     3037.19     57.98 o 
   8   6   3      380.60      344.32     19.28 o 
  10   6   3      430.07      548.02     18.73 o 
  12   6   3     1072.55     1153.26     32.44 o 
  14   6   3      294.68      169.74     17.17 o 
  16   6   3        3.03       15.90     18.01 o 
  18   6   3       63.92      112.63     15.91 o 
  20   6   3       54.95       52.28     14.06 o 
  22   6   3       43.54       64.18     21.42 o 
 -23   7   3       23.58       20.67     26.93 o 
 -21   7   3       62.01       84.38     14.49 o 
 -19   7   3       70.43       95.80     34.28 o 
 -17   7   3       66.54       78.13     47.74 o 
 -15   7   3       73.19      108.56     16.23 o 
 -13   7   3       35.82       42.27     18.67 o 
 -11   7   3      636.94      444.30     29.69 o 
  -9   7   3     1477.50     1575.01    133.43 o 
  -7   7   3      820.97     1059.42    126.39 o 
  -5   7   3      233.99      450.21     51.11 o 
  -3   7   3      766.05      633.91     47.44 o 
  -1   7   3    17797.88    19207.70    137.20 o 
   1   7   3     2090.49     2429.31     50.18 o 
   3   7   3      115.38       98.16     11.15 o 
   5   7   3      130.41      184.67     12.46 o 
   7   7   3      702.15      635.82     33.97 o 
   9   7   3      399.24      498.36     18.82 o 
  11   7   3      994.72     1003.39     24.13 o 
  13   7   3     1168.88     1450.90     69.78 o 
  15   7   3      340.53      194.28     22.65 o 
  17   7   3      119.20       86.32     34.89 o 
  19   7   3       44.13        1.28     26.31 o 
  21   7   3       44.72       30.91     14.12 o 
 -22   8   3       36.76       57.28     13.47 o 
 -20   8   3       59.50       42.50     23.56 o 
 -18   8   3      199.55      200.87     17.52 o 
 -16   8   3       21.31       53.80     14.06 o 
 -14   8   3     1355.28     1812.43    118.74 o 
 -12   8   3       19.37       39.23     14.11 o 
 -10   8   3      613.22      476.66     62.74 o 
  -8   8   3       85.50       90.20     30.30 o 
  -6   8   3       65.03       35.05     11.46 o 
  -4   8   3      375.51      505.17     21.12 o 
  -2   8   3      575.31      631.70     53.25 o 
   0   8   3     1247.15     1575.19     34.58 o 
   2   8   3     1885.78     1973.23     86.91 o 
   4   8   3       36.62      -33.81     25.14 o 
   6   8   3      431.44      267.04     15.25 o 
   8   8   3       54.69       21.45     19.61 o 
  10   8   3        3.51        1.72     18.44 o 
  12   8   3       57.23       76.32     16.23 o 
  14   8   3       54.78       76.03     17.75 o 
  16   8   3       50.65       40.14     16.95 o 
  18   8   3       22.73       35.12     21.12 o 
  20   8   3        8.99        2.01     14.33 o 
 -21   9   3       46.34       59.57     11.03 o 
 -19   9   3       26.21      -15.38     24.31 o 
 -17   9   3      161.08      204.40     17.09 o 
 -15   9   3        1.46       -4.26     46.82 o 
 -13   9   3        0.75      -18.74     44.99 o 
 -11   9   3      236.69      378.27     38.56 o 
  -9   9   3      125.02      123.45     15.86 o 
  -7   9   3      119.98      157.06     14.81 o 
  -5   9   3      220.64      228.64     18.36 o 
  -3   9   3      186.50      220.13     16.23 o 
  -1   9   3     1423.19     1247.64     46.82 o 
   1   9   3     1482.26     2175.42     46.40 o 
   3   9   3      807.76      946.11     35.50 o 
   5   9   3      439.52      440.64     18.73 o 
   7   9   3      240.71      215.70     21.42 o 
   9   9   3       90.44      135.42     16.73 o 
  11   9   3      234.53      141.99     19.89 o 
  13   9   3     1378.64     1577.44     45.91 o 
  15   9   3       34.01       -6.30     52.03 o 
  17   9   3        0.59       33.49     24.18 o 
  19   9   3       22.96       24.87     12.54 o 
 -20  10   3        8.79        5.88     16.43 o 
 -18  10   3       87.86      200.23     14.93 o 
 -16  10   3      162.31      135.54     16.43 o 
 -14  10   3      161.73      105.50     16.23 o 
 -12  10   3     1385.28     1049.36     26.18 o 
 -10  10   3      577.02      438.69     19.89 o 
  -8  10   3      488.13      757.31     26.63 o 
  -6  10   3      136.85      200.59     16.29 o 
  -4  10   3      257.47      447.00     27.85 o 
  -2  10   3      146.72       36.42     14.28 o 
   0  10   3      811.13     1204.85     52.33 o 
   2  10   3        4.42       97.35     22.95 o 
   4  10   3       37.15      -23.18     29.34 o 
   6  10   3      653.26      589.12     72.84 o 
   8  10   3        2.32       36.48     18.09 o 
  10  10   3       92.99      103.19     20.81 o 
  12  10   3      207.06      166.88     16.23 o 
  14  10   3        2.54       24.26     24.79 o 
  16  10   3       18.22       13.89     30.91 o 
  18  10   3       21.47       34.67     20.81 o 
 -17  11   3       22.02       30.54     14.95 o 
 -15  11   3        7.73       25.75     25.73 o 
 -13  11   3      287.49      266.85     30.30 o 
 -11  11   3      189.53      249.36     29.99 o 
  -9  11   3      301.79      280.70     24.18 o 
  -7  11   3       72.55      173.04     16.66 o 
  -5  11   3        0.33       16.32     27.91 o 
  -3  11   3       98.14       76.26     16.01 o 
  -1  11   3        7.02        8.35     29.36 o 
   1  11   3        3.39        7.96     29.86 o 
   3  11   3      320.89      328.26     33.97 o 
   5  11   3       17.56       35.79     18.01 o 
   7  11   3       89.75      110.86     15.42 o 
   9  11   3        0.22       13.07     23.15 o 
  11  11   3       50.40       20.01     18.44 o 
  13  11   3       69.19       35.21     40.70 o 
  15  11   3       48.78       84.45     12.33 o 
 -16  12   3       76.24       10.39     21.42 o 
 -14  12   3        1.96       23.15     15.02 o 
 -12  12   3      405.70      355.29     17.96 o 
 -10  12   3      247.19      410.12     19.69 o 
  -8  12   3       46.20       30.17     36.42 o 
  -6  12   3       50.75       63.48     14.06 o 
  -4  12   3      779.92      992.49     51.72 o 
  -2  12   3      310.28      172.76     17.75 o 
   0  12   3      218.74      520.31     21.21 o 
   2  12   3       15.10       80.58     14.28 o 
   4  12   3      415.22      302.80     18.82 o 
   6  12   3       62.81      154.21     14.98 o 
   8  12   3        3.90       11.54     25.18 o 
  10  12   3        1.70       15.77     46.82 o 
  12  12   3       44.35       17.88     16.59 o 
  14  12   3       16.80       29.83     13.44 o 
 -15  13   3       51.75       55.09     14.08 o 
 -13  13   3       97.96       82.09     43.76 o 
 -11  13   3      215.44      110.63     14.06 o 
  -9  13   3      300.06      263.39     30.60 o 
  -7  13   3       41.43       31.11     16.17 o 
  -5  13   3       29.02       74.60     32.13 o 
  -3  13   3       24.10        8.52     25.87 o 
  -1  13   3       21.04       52.86     13.63 o 
   1  13   3       66.28      -11.39     31.83 o 
   3  13   3       42.92       71.22     48.05 o 
   5  13   3       38.18       18.14     16.17 o 
   7  13   3        1.95        9.94     24.62 o 
   9  13   3      152.09      158.64     14.81 o 
  11  13   3       15.11        9.18     22.06 o 
  13  13   3       10.77      -11.08     17.25 o 
 -12  14   3        0.86       -5.17     18.55 o 
 -10  14   3        1.85       13.37     30.91 o 
  -8  14   3       82.52      145.39     13.20 o 
  -6  14   3      322.14      277.47     16.99 o 
  -4  14   3       60.89       58.48     12.19 o 
  -2  14   3       69.21       74.92     13.42 o 
   0  14   3       35.23       28.46     22.94 o 
   2  14   3       78.14       46.54     13.20 o 
   4  14   3      137.78      135.05     14.28 o 
   6  14   3        0.05       23.05     18.36 o 
   8  14   3        0.15      -37.63     19.17 o 
  10  14   3        8.32       -3.31     11.32 o 
  -7  15   3       38.59       23.08     16.83 o 
  -5  15   3       51.80       49.22     19.59 o 
  -3  15   3       34.04        7.43     19.95 o 
  -1  15   3      125.08       85.78     12.46 o 
   1  15   3      403.33      414.26     24.79 o 
   3  15   3      191.01      121.91     12.12 o 
   5  15   3       29.08       23.85     10.28 o 
 -26   0   4       15.11       30.75     17.14 o 
 -24   0   4       73.32       84.37     14.49 o 
 -22   0   4       88.79      109.75     15.79 o 
 -20   0   4      531.45      495.79     34.28 o 
 -18   0   4      123.58      119.78     15.36 o 
 -16   0   4      218.58      286.76     14.93 o 
 -14   0   4      622.14      796.13     17.30 o 
 -12   0   4     7580.77     8397.04    124.25 o 
 -10   0   4     1012.07     2249.76    131.90 o 
  -8   0   4    74038.54    58251.70   1581.90 o 
  -6   0   4    62286.53    64389.17    947.49 o 
  -4   0   4      831.51     1366.35     22.72 o 
  -2   0   4    11503.05    11132.93    237.79 o 
   0   0   4    11773.41    13171.83    609.32 o 
   2   0   4    91898.03    85622.44   1531.72 o 
   4   0   4    21304.91    21592.24    412.84 o 
   6   0   4    12030.98    10346.16    121.50 o 
   8   0   4       47.18       83.06      8.86 o 
  10   0   4       41.41       -1.97     19.95 o 
  12   0   4       71.82       72.47     15.61 o 
  14   0   4      713.86      718.47     21.63 o 
  16   0   4     1718.02     1607.89     63.35 o 
  18   0   4      177.28      151.84     17.44 o 
  20   0   4      205.12      242.53     17.30 o 
  22   0   4      439.80      456.90     41.01 o 
 -25   1   4        0.60        1.16     14.73 o 
 -23   1   4        7.63       -0.24     26.82 o 
 -21   1   4        0.64       -6.49     28.15 o 
 -19   1   4        0.99      -14.66     41.01 o 
 -17   1   4     2125.24     2029.92     47.13 o 
 -15   1   4       20.99       10.08     21.96 o 
 -13   1   4     3408.13     3586.62     67.33 o 
 -11   1   4     1725.97     1654.66     89.67 o 
  -9   1   4     9105.83     7831.13    235.95 o 
  -7   1   4     9183.93    11295.76    758.97 o 
  -5   1   4     9436.89    10323.26    392.03 o 
  -3   1   4    10455.15    10223.31    161.28 o 
  -1   1   4    52325.85    55137.89   1035.63 o 
   1   1   4    12006.36    11412.55     62.76 o 
   3   1   4    54176.73    43828.50    159.91 o 
   5   1   4     4254.42     3422.14     43.93 o 
   7   1   4      197.72      269.40     17.44 o 
   9   1   4      409.03      415.30     12.55 o 
  11   1   4      710.07      728.35     17.52 o 
  13   1   4     2018.28     2180.99     47.46 o 
  15   1   4      102.73       94.80     14.93 o 
  17   1   4       13.78       32.25     21.12 o 
  19   1   4       12.96       55.74     14.06 o 
  21   1   4      252.95      270.17     25.71 o 
  23   1   4        1.59        8.39     10.60 o 
 -26   2   4        0.97       -8.09     17.96 o 
 -24   2   4      110.44      159.76     14.81 o 
 -22   2   4       19.25       -2.58     29.97 o 
 -20   2   4      142.32      179.29     16.66 o 
 -18   2   4       14.62      -11.19     51.11 o 
 -16   2   4        1.80       -8.15     25.09 o 
 -14   2   4      349.39      477.99     16.62 o 
 -12   2   4      796.93     1098.58     23.15 o 
 -10   2   4     2503.76     3891.03     55.17 o 
  -8   2   4     7978.68     7304.75    485.07 o 
  -6   2   4    50535.95    49964.70   3751.40 o 
  -4   2   4     9908.49    11445.44    786.82 o 
  -2   2   4    64879.23    67394.18   3841.99 o 
   0   2   4   118766.75    77969.30  28163.05 o 
   2   2   4     5717.66     6075.62    315.52 o 
   4   2   4      748.83      523.91     18.36 o 
   6   2   4      171.56      188.13     30.60 o 
   8   2   4     6019.54     4934.97    107.11 o 
  10   2   4      466.77      441.52     14.02 o 
  12   2   4      126.00       80.48     12.85 o 
  14   2   4      691.13      665.00     21.09 o 
  16   2   4      315.52      321.79     19.52 o 
  18   2   4       74.70      107.82     16.66 o 
  20   2   4       37.36        4.88     25.86 o 
  22   2   4      532.88      487.38     41.31 o 
 -25   3   4       21.02       -4.54     28.77 o 
 -23   3   4        5.92      -14.18     26.31 o 
 -21   3   4      146.35      123.71     16.23 o 
 -19   3   4     1743.97     1802.71     82.02 o 
 -17   3   4      516.15      577.13     20.53 o 
 -15   3   4        4.83      -24.16     46.82 o 
 -13   3   4     1745.91     1626.25     35.27 o 
 -11   3   4       28.55       60.32      9.06 o 
  -9   3   4       11.26       12.21     14.93 o 
  -7   3   4     4978.85     5076.01    520.87 o 
  -5   3   4     9652.28     8412.88   1017.57 o 
  -3   3   4     3373.22     3634.74    266.86 o 
  -1   3   4     7454.38     5698.97   2423.20 o 
   1   3   4      452.03      424.72    180.26 o 
   3   3   4     4198.21     3347.20    374.90 o 
   5   3   4     1003.35      813.54     17.96 o 
   7   3   4      512.42      476.92     42.54 o 
   9   3   4     2993.27     2849.36     54.49 o 
  11   3   4      436.48      550.16     16.56 o 
  13   3   4     1752.08     1788.57     59.98 o 
  15   3   4      235.07      251.92     17.96 o 
  17   3   4     1432.71     1550.19     33.32 o 
  19   3   4      452.93      436.68     20.12 o 
  21   3   4       65.76       35.64     40.09 o 
  23   3   4       32.17       80.02     10.60 o 
 -24   4   4       63.22       63.81     13.15 o 
 -22   4   4      120.89       81.34     14.49 o 
 -20   4   4      198.24       98.04     37.34 o 
 -18   4   4       48.97       53.10     17.14 o 
 -16   4   4      642.70      961.68     23.15 o 
 -14   4   4      306.46      398.03     30.30 o 
 -12   4   4     2215.73     1812.23     62.74 o 
 -10   4   4     1082.97      841.60     61.51 o 
  -8   4   4     6566.16     7364.99    600.44 o 
  -6   4   4      129.42       24.72     17.44 o 
  -4   4   4      136.34      155.63     26.01 o 
  -2   4   4      302.24      170.33     27.85 o 
   0   4   4     3423.59     3146.33    334.80 o 
   2   4   4     9886.52     9360.32   1464.08 o 
   4   4   4     3493.51     3955.41    316.44 o 
   6   4   4     9630.36    10416.63    160.36 o 
   8   4   4      536.71      980.38     20.12 o 
  10   4   4       32.69       25.98     15.28 o 
  12   4   4      548.19      655.23     32.44 o 
  14   4   4      866.04      882.65     24.02 o 
  16   4   4       97.27      118.74     17.60 o 
  18   4   4       39.98       24.59     14.98 o 
  20   4   4      136.91      164.62     15.79 o 
  22   4   4       75.89       67.63     19.59 o 
 -23   5   4      600.04      592.78     19.59 o 
 -21   5   4        8.14       21.58     42.85 o 
 -19   5   4      611.89      623.72     22.46 o 
 -17   5   4       96.11       78.88     16.23 o 
 -15   5   4      939.33     1059.42     47.74 o 
 -13   5   4       28.57      107.12     22.65 o 
 -11   5   4      259.04      282.65     20.20 o 
  -9   5   4     4981.29     4974.85    471.60 o 
  -7   5   4       22.95        9.72      9.58 o 
  -5   5   4     2240.95     1766.11    245.44 o 
  -3   5   4     3766.74     2804.75    384.38 o 
  -1   5   4       40.15       18.07     10.71 o 
   1   5   4     4250.84     3680.93    124.25 o 
   3   5   4      140.58      172.13     20.50 o 
   5   5   4      295.67      347.49     21.73 o 
   7   5   4     2426.59     2476.56     48.14 o 
   9   5   4      451.21      677.94     18.82 o 
  11   5   4     1312.99     1459.56     33.36 o 
  13   5   4        0.38       14.75     18.80 o 
  15   5   4     1335.77     1186.85     28.12 o 
  17   5   4      582.50      671.58     48.35 o 
  19   5   4      452.09      580.80     20.55 o 
  21   5   4        0.44      -11.81     21.42 o 
 -24   6   4      189.30      240.74     13.83 o 
 -22   6   4      150.53      159.24     16.23 o 
 -20   6   4      392.22      311.39     20.20 o 
 -18   6   4        6.16      -53.95     31.15 o 
 -16   6   4      228.80      260.19     18.39 o 
 -14   6   4        6.76       19.78     27.85 o 
 -12   6   4      470.07      528.61     33.36 o 
 -10   6   4     2771.83     2911.19    323.79 o 
  -8   6   4       97.02      130.78     10.60 o 
  -6   6   4     2267.06     2819.39    435.18 o 
  -4   6   4      119.07      158.63     90.89 o 
  -2   6   4     3493.76     4025.11    325.01 o 
   0   6   4     8022.28     8302.08    120.58 o 
   2   6   4     1483.50     2591.20    719.80 o 
   4   6   4     1266.87      950.49     35.81 o 
   6   6   4     1097.00      798.32     17.25 o 
   8   6   4      114.81       99.15     12.55 o 
  10   6   4      416.66      320.62     17.75 o 
  12   6   4        0.53      -10.37     28.91 o 
  14   6   4      170.44      173.15     16.23 o 
  16   6   4      324.42      370.89     18.82 o 
  18   6   4        2.88       -5.87     35.81 o 
  20   6   4       55.17       31.17     21.42 o 
 -23   7   4      188.37      221.93     14.06 o 
 -21   7   4      233.94      244.79     22.34 o 
 -19   7   4        9.69        2.74     26.46 o 
 -17   7   4      208.47      353.55     19.03 o 
 -15   7   4        0.99       26.11     14.06 o 
 -13   7   4     2038.62     2002.48     42.31 o 
 -11   7   4      598.64      511.31     17.86 o 
  -9   7   4       58.02       32.87     16.83 o 
  -7   7   4      299.15      270.34     39.78 o 
  -5   7   4     1246.56     1309.99    114.15 o 
  -3   7   4    17718.58    17763.93   1465.61 o 
  -1   7   4     2636.31     2858.93     69.78 o 
   1   7   4       22.15       52.80     11.63 o 
   3   7   4       25.94       24.49     26.63 o 
   5   7   4     1461.31     1434.22     31.32 o 
   7   7   4       49.31       50.86     37.34 o 
   9   7   4        1.58       -8.58     25.59 o 
  11   7   4       60.41       61.98     19.28 o 
  13   7   4      434.45      535.37     21.19 o 
  15   7   4      284.02      225.77     18.82 o 
  17   7   4       94.14       53.70     24.79 o 
  19   7   4       27.98       29.35     16.86 o 
  21   7   4        2.48       -4.61     22.03 o 
 -22   8   4       28.48       11.99     20.76 o 
 -20   8   4       22.78        2.57     26.31 o 
 -18   8   4      299.93      258.66     23.87 o 
 -16   8   4     1085.95     1075.82     25.96 o 
 -14   8   4        3.32       14.11     31.52 o 
 -12   8   4     2610.80     3161.66    131.29 o 
 -10   8   4      762.97      709.67     62.43 o 
  -8   8   4       15.74       47.34     33.05 o 
  -6   8   4     1402.00     1836.77    233.20 o 
  -4   8   4      601.10      723.73     68.25 o 
  -2   8   4      127.99      298.01     13.63 o 
   0   8   4      120.50      186.54     12.90 o 
   2   8   4      682.75     1271.23     27.05 o 
   4   8   4     3913.64     3620.90    163.12 o 
   6   8   4       15.19      -26.82     39.17 o 
   8   8   4     1122.29     1299.72     26.61 o 
  10   8   4     2092.49     2379.00     76.82 o 
  12   8   4       69.72      107.37     15.14 o 
  14   8   4        7.91        7.70     18.36 o 
  16   8   4       71.48      100.20     19.28 o 
  18   8   4       25.04       30.04     12.63 o 
  20   8   4       19.07       36.39     10.16 o 
 -21   9   4      173.45      172.20     13.33 o 
 -19   9   4        5.98       10.72     15.48 o 
 -17   9   4        0.22      -19.71     29.38 o 
 -15   9   4      477.56      416.59     30.91 o 
 -13   9   4       13.16        5.50     24.75 o 
 -11   9   4     1378.72     1565.63     34.18 o 
  -9   9   4      112.41      123.76     14.93 o 
  -7   9   4        5.59       17.55     35.50 o 
  -5   9   4      329.10      238.74     16.12 o 
  -3   9   4     1113.34     1322.87     94.87 o 
  -1   9   4      330.15      315.08     16.23 o 
   1   9   4       48.25      129.71     14.72 o 
   3   9   4       26.54       74.30     14.38 o 
   5   9   4        1.09       84.47     35.50 o 
   7   9   4      551.92      666.10     22.83 o 
   9   9   4      332.45      208.72     16.23 o 
  11   9   4        6.26      -25.03     71.31 o 
  13   9   4      301.07      199.61     25.71 o 
  15   9   4      113.34      210.19     16.66 o 
  17   9   4       84.79       95.66     20.20 o 
  19   9   4       12.06       10.43     32.13 o 
 -20  10   4       44.51       15.11     13.93 o 
 -18  10   4       34.04       45.74     13.63 o 
 -16  10   4      219.00      130.68     15.42 o 
 -14  10   4       47.92       73.93     23.56 o 
 -12  10   4        1.12       12.54     18.01 o 
 -10  10   4      101.17       99.50     24.18 o 
  -8  10   4        1.12       10.98     17.31 o 
  -6  10   4     1845.54     2052.83    232.28 o 
  -4  10   4     1678.10     1803.48     41.31 o 
  -2  10   4      170.28      271.39     27.85 o 
   0  10   4      208.03      346.60     19.60 o 
   2  10   4      214.30      211.08     17.09 o 
   4  10   4     3154.16     3480.66    105.89 o 
   6  10   4     1267.58     1348.45     29.85 o 
   8  10   4      614.43      523.73     22.39 o 
  10  10   4      176.79      210.59     16.66 o 
  12  10   4        5.60      -18.90     28.46 o 
  14  10   4      101.68       92.46     13.85 o 
  16  10   4       56.73       32.36     15.75 o 
 -19  11   4       42.36       44.07     14.08 o 
 -17  11   4      164.97      182.38     15.56 o 
 -15  11   4      220.92      164.38     15.36 o 
 -13  11   4      120.90      107.71     21.73 o 
 -11  11   4      201.25      246.00     28.16 o 
  -9  11   4      343.00      285.53     18.82 o 
  -7  11   4      101.75      172.93     27.24 o 
  -5  11   4      300.81      262.74     23.26 o 
  -3  11   4        8.31       32.04     21.12 o 
  -1  11   4      591.33      843.51     41.01 o 
   1  11   4       70.93       26.57     28.72 o 
   3  11   4       37.24       87.83     16.45 o 
   5  11   4      635.85      417.66     19.95 o 
   7  11   4      804.96     1105.43     26.18 o 
   9  11   4       34.49       66.99     13.85 o 
  11  11   4      106.10      -32.67     29.69 o 
  13  11   4        0.66       -9.34     26.01 o 
  15  11   4        3.43      -27.31     34.89 o 
 -16  12   4       70.28       93.33     15.91 o 
 -14  12   4       11.02       38.52     13.16 o 
 -12  12   4       18.49        7.12     25.00 o 
 -10  12   4       30.12       19.57     19.60 o 
  -8  12   4       38.17       58.01     13.85 o 
  -6  12   4      170.95      174.70     23.87 o 
  -4  12   4      358.66      425.20     21.42 o 
  -2  12   4      236.08      214.82     17.14 o 
   0  12   4        1.19        1.53     28.56 o 
   2  12   4      177.88      279.54     18.82 o 
   4  12   4       21.89       16.53     26.92 o 
   6  12   4        0.02      -37.32     28.46 o 
   8  12   4       35.08      -24.45     28.12 o 
  10  12   4       27.15       16.11     26.01 o 
  12  12   4        1.15        6.11     35.81 o 
  14  12   4       12.59        3.51     18.82 o 
 -15  13   4      169.04      142.89     11.03 o 
 -13  13   4       27.72       31.96     14.00 o 
 -11  13   4       88.55      101.95     13.07 o 
  -9  13   4      120.26      110.56     13.77 o 
  -7  13   4       41.66        8.44     27.17 o 
  -5  13   4       70.66       66.69     28.77 o 
  -3  13   4       63.86       67.60     13.42 o 
  -1  13   4        0.40       27.13     16.67 o 
   1  13   4       49.57       83.18     41.01 o 
   3  13   4       12.74       27.16     16.72 o 
   5  13   4       54.43      102.10     20.20 o 
   7  13   4       25.61       20.16     11.46 o 
   9  13   4       27.51       11.47     18.97 o 
  11  13   4      119.87      173.42     12.90 o 
 -12  14   4       75.04       65.98      9.67 o 
 -10  14   4        1.05       34.10     10.28 o 
  -8  14   4       54.23       77.51     12.03 o 
  -6  14   4        1.19        7.81     20.22 o 
  -4  14   4      169.99      185.53     14.93 o 
  -2  14   4      282.35      312.59     17.09 o 
   0  14   4       43.31       -1.68     14.48 o 
   2  14   4        0.24       14.01     28.46 o 
   4  14   4        0.60      -10.03     22.20 o 
   6  14   4        7.99      -42.39     21.19 o 
   8  14   4       54.86       42.78      9.93 o 
  -7  15   4        9.33        5.77     15.30 o 
  -5  15   4        2.95       -5.63     19.59 o 
  -3  15   4       41.31       57.77     19.28 o 
  -1  15   4       94.69       86.04     15.61 o 
   1  15   4      245.64      246.12     26.63 o 
   3  15   4      137.78      132.76     11.69 o 
   5  15   4        4.56      -12.35     17.73 o 
 -25   1   5        2.91      -41.83     21.63 o 
 -23   1   5      206.07      245.04     16.66 o 
 -21   1   5     1918.52     1788.33     39.78 o 
 -19   1   5     1953.55     1919.46     40.45 o 
 -17   1   5       72.18       98.08     15.25 o 
 -15   1   5      316.60      348.55     22.65 o 
 -13   1   5     1345.25     1514.91    212.08 o 
 -11   1   5    21925.41    23643.03    561.58 o 
  -9   1   5    25573.41    30290.86   1208.23 o 
  -7   1   5     3296.60     4813.10    213.61 o 
  -5   1   5    91814.40    84614.78   1907.53 o 
  -3   1   5    25457.33    24855.17    269.62 o 
  -1   1   5       71.05      201.41     18.97 o 
   1   1   5    34544.29    37477.11    258.30 o 
   3   1   5      138.97       66.54      7.49 o 
   5   1   5     7296.44     5706.50     58.41 o 
   7   1   5     2456.29     1803.59     36.04 o 
   9   1   5     1654.60     1662.56     36.57 o 
  11   1   5      300.34      249.84     24.48 o 
  13   1   5     1595.78     1627.58     34.18 o 
  15   1   5      567.25      620.29     22.29 o 
  17   1   5       23.82       23.91     18.41 o 
  19   1   5       19.65       31.92     44.07 o 
  21   1   5       30.04       39.88     27.24 o 
  23   1   5      223.31      187.56     29.07 o 
 -26   2   5      167.16      115.81     12.10 o 
 -24   2   5       77.18       31.30     19.59 o 
 -22   2   5      151.48      176.11     23.56 o 
 -20   2   5      170.60      254.83     17.77 o 
 -18   2   5      467.49      497.24     20.12 o 
 -16   2   5      486.16      494.52     19.26 o 
 -14   2   5     2378.44     1956.06     39.38 o 
 -12   2   5      604.32      361.70     12.76 o 
 -10   2   5       17.98      144.91     71.31 o 
  -8   2   5    19137.64    19479.61   1568.13 o 
  -6   2   5     8477.40     8045.26    382.85 o 
  -4   2   5    35023.84    34562.30   1495.30 o 
  -2   2   5    18941.44    20107.00    844.36 o 
   0   2   5    25750.42    22287.03   3470.15 o 
   2   2   5       15.22       58.21      7.49 o 
   4   2   5      170.18       51.27      7.75 o 
   6   2   5     4133.11     3203.02     49.09 o 
   8   2   5      383.80      511.35     30.30 o 
  10   2   5      140.51      459.09     81.71 o 
  12   2   5       38.99      136.20     13.07 o 
  14   2   5      700.06      558.61     32.75 o 
  16   2   5      266.00      242.94     21.42 o 
  18   2   5       23.31       33.78     20.00 o 
  20   2   5        0.16      -26.93     25.96 o 
  22   2   5       46.92       48.26     23.26 o 
 -25   3   5       84.53       58.78     22.03 o 
 -23   3   5       56.45       45.11     14.06 o 
 -21   3   5      205.96      192.78     16.23 o 
 -19   3   5       62.30       37.24     15.25 o 
 -17   3   5      293.65      321.05     18.12 o 
 -15   3   5       17.68      -25.40     25.44 o 
 -13   3   5      202.57      145.81     22.65 o 
 -11   3   5      368.79      356.04     12.24 o 
  -9   3   5     2719.66     2181.33    225.24 o 
  -7   3   5      300.81      219.11     25.10 o 
  -5   3   5    13653.23    13173.33   1124.99 o 
  -3   3   5     8343.16     7694.52    482.31 o 
  -1   3   5      236.12      187.86     49.88 o 
   1   3   5      195.53       65.36     17.75 o 
   3   3   5     1725.85     1807.76     45.60 o 
   5   3   5     8181.86     7831.72    293.18 o 
   7   3   5     2074.07     2079.02     38.94 o 
   9   3   5        2.50        8.71     21.03 o 
  11   3   5      964.89      753.53     43.46 o 
  13   3   5     2362.92     2555.01     59.07 o 
  15   3   5       60.14      160.33     17.17 o 
  17   3   5       78.58       81.62     15.25 o 
  19   3   5      356.28      477.21     20.39 o 
  21   3   5        0.38      -34.95     23.95 o 
 -24   4   5       86.90       88.34     15.91 o 
 -22   4   5       87.88      115.71     14.93 o 
 -20   4   5      230.60      220.62     21.73 o 
 -18   4   5       11.23       56.93     14.98 o 
 -16   4   5     1933.86     1750.72     68.25 o 
 -14   4   5      305.08      277.91     16.22 o 
 -12   4   5     1764.14     1503.17     31.76 o 
 -10   4   5      100.17       62.07     25.40 o 
  -8   4   5     4636.43     5000.97    599.83 o 
  -6   4   5     7556.90     8341.12    951.47 o 
  -4   4   5       80.42       98.77     12.24 o 
  -2   4   5    17773.45    16971.22   2722.50 o 
   0   4   5     1328.61     1013.32    875.27 o 
   2   4   5    18066.73    14574.85   2768.41 o 
   4   4   5     9250.80     8360.96    627.68 o 
   6   4   5      353.87      412.03     17.75 o 
   8   4   5     1591.41     1734.17     36.60 o 
  10   4   5       38.99       23.04     12.19 o 
  12   4   5      130.60      161.28     14.54 o 
  14   4   5     2338.17     2421.41     51.65 o 
  16   4   5       76.38       10.41     33.66 o 
  18   4   5      148.47      149.02     26.01 o 
  20   4   5      250.31      234.56     18.06 o 
  22   4   5        6.75        5.64     19.89 o 
 -25   5   5        9.54       -7.04     12.54 o 
 -23   5   5      301.72      346.01     17.30 o 
 -21   5   5       15.99       23.77     16.19 o 
 -19   5   5        7.60        1.35     33.66 o 
 -17   5   5      358.49      335.09     19.42 o 
 -15   5   5      159.62      161.98     16.66 o 
 -13   5   5     1402.78     1398.02     31.15 o 
 -11   5   5      210.66      195.40     20.20 o 
  -9   5   5     1809.17     2618.56    257.99 o 
  -7   5   5     3089.36     2962.27    440.08 o 
  -5   5   5        2.25       -6.12     10.63 o 
  -3   5   5     4537.78     3739.74    620.64 o 
  -1   5   5     4619.03     3628.93    703.27 o 
   1   5   5    13928.89    12308.73   2503.69 o 
   3   5   5      104.65       29.72     11.69 o 
   5   5   5      506.11      744.76    153.63 o 
   7   5   5       27.60        3.72     21.90 o 
   9   5   5       40.26       11.69     15.63 o 
  11   5   5     3978.84     3361.38     85.69 o 
  13   5   5      196.90      201.03     17.73 o 
  15   5   5      970.69     1099.19     27.36 o 
  17   5   5      278.94      235.91     17.17 o 
  19   5   5       45.77       12.14     26.05 o 
  21   5   5       30.85        0.90     23.36 o 
 -24   6   5       64.58      114.52     11.85 o 
 -22   6   5      181.31      258.10     44.99 o 
 -20   6   5       30.52       40.75     19.05 o 
 -18   6   5      718.05      744.45     39.48 o 
 -16   6   5        1.25        9.84     27.69 o 
 -14   6   5       46.62      102.72     46.21 o 
 -12   6   5      816.56      885.80     30.30 o 
 -10   6   5     2233.46     2508.25    178.42 o 
  -8   6   5      469.72      410.94     65.19 o 
  -6   6   5      815.75      599.63     75.29 o 
  -4   6   5     2687.47     2033.59    347.05 o 
  -2   6   5     3772.71     3404.22    418.35 o 
   0   6   5     2798.26     3775.51     57.34 o 
   2   6   5     4541.26     4567.63    327.15 o 
   4   6   5     2053.40     2119.25    124.56 o 
   6   6   5      307.70      345.89     13.94 o 
   8   6   5       27.36        2.16     23.19 o 
  10   6   5     1933.09     1858.75     65.19 o 
  12   6   5       16.10       19.49     28.65 o 
  14   6   5       83.38      116.29     16.66 o 
  16   6   5       33.70        4.71     27.49 o 
  18   6   5       65.65       59.80     27.85 o 
  20   6   5       37.91       23.95     15.61 o 
 -23   7   5      159.75      167.22     14.08 o 
 -21   7   5      247.22      218.86     16.66 o 
 -19   7   5      105.45      189.11     16.73 o 
 -17   7   5      795.25      704.44     23.87 o 
 -15   7   5      275.24      356.83     18.39 o 
 -13   7   5        1.66       35.24     13.67 o 
 -11   7   5     3701.11     3689.72    287.98 o 
  -9   7   5      401.88      411.84     15.94 o 
  -7   7   5        4.13       64.81     10.60 o 
  -5   7   5      648.56      983.49    206.57 o 
  -3   7   5     2452.43     2740.27    235.65 o 
  -1   7   5       14.98       41.17     36.11 o 
   1   7   5     4077.62     5746.45     77.89 o 
   3   7   5      741.57     1158.46     30.91 o 
   5   7   5      121.78       37.25     12.64 o 
   7   7   5      947.02     1135.11     25.32 o 
   9   7   5        2.46       93.81     25.40 o 
  11   7   5     1348.74     1314.57     29.21 o 
  13   7   5      451.90      363.01     18.82 o 
  15   7   5      193.11      263.87     36.11 o 
  17   7   5       25.54       11.88     24.11 o 
  19   7   5      201.01      129.50     13.07 o 
 -22   8   5        9.61       23.88     18.82 o 
 -20   8   5       66.11       41.01     18.97 o 
 -18   8   5      276.79      208.08     17.73 o 
 -16   8   5       55.21       15.14     33.32 o 
 -14   8   5      153.49      258.61     16.23 o 
 -12   8   5      210.23      274.41     16.29 o 
 -10   8   5      282.25      326.06     29.07 o 
  -8   8   5       31.47       21.02     24.02 o 
  -6   8   5        9.18       24.15     10.88 o 
  -4   8   5      625.33      696.46     60.29 o 
  -2   8   5      693.56      827.54     66.10 o 
   0   8   5      738.68      668.16     18.12 o 
   2   8   5       11.45        2.40     19.89 o 
   4   8   5       42.50       52.89     18.06 o 
   6   8   5      391.22      393.43     24.79 o 
   8   8   5     1705.03     1688.64     98.24 o 
  10   8   5     1601.45     1575.57     59.37 o 
  12   8   5        0.23       16.81     21.73 o 
  14   8   5       17.09       13.99     19.92 o 
  16   8   5       21.78       70.19     30.30 o 
  18   8   5       13.45       -4.73     20.91 o 
 -21   9   5      100.71       81.67     18.06 o 
 -19   9   5        3.05        2.22     15.98 o 
 -17   9   5      129.99      122.32     15.61 o 
 -15   9   5      432.77      740.38     44.07 o 
 -13   9   5       20.87      -13.44     30.72 o 
 -11   9   5      371.46      446.90     20.55 o 
  -9   9   5       30.38       33.34     26.74 o 
  -7   9   5      261.34      210.08     48.35 o 
  -5   9   5       14.89       31.02     16.73 o 
  -3   9   5     1244.57     1074.54     58.76 o 
  -1   9   5      891.46     1117.75     25.06 o 
   1   9   5      294.77      402.55     20.20 o 
   3   9   5      352.44      491.49     23.56 o 
   5   9   5      469.52      350.66     18.82 o 
   7   9   5      206.28      506.19     25.10 o 
   9   9   5       39.96       44.70     16.23 o 
  11   9   5      126.36      228.83     21.73 o 
  13   9   5      285.57      269.05     17.96 o 
  15   9   5      296.61      356.42     19.59 o 
  17   9   5        4.44       53.99     16.53 o 
 -20  10   5        2.58       -2.59     18.60 o 
 -18  10   5      169.49      206.30     17.14 o 
 -16  10   5        7.48       26.03     17.89 o 
 -14  10   5      400.47      469.19     20.55 o 
 -12  10   5      310.78      242.50     18.36 o 
 -10  10   5       21.19       23.72     17.23 o 
  -8  10   5     2320.14     2629.54    236.26 o 
  -6  10   5      137.51      147.84     39.17 o 
  -4  10   5       62.41       45.41     28.46 o 
  -2  10   5      145.62       52.07     22.03 o 
   0  10   5      812.22      693.68     31.83 o 
   2  10   5       41.00      -46.45     52.64 o 
   4  10   5      243.47      345.20     18.91 o 
   6  10   5       16.36       10.63     32.31 o 
   8  10   5       13.74       27.28     19.89 o 
  10  10   5       12.23       11.36     26.92 o 
  12  10   5        0.43       36.15     25.10 o 
  14  10   5        0.01       23.88     16.60 o 
  16  10   5       18.69       13.39     20.12 o 
 -19  11   5       47.08       19.37     22.03 o 
 -17  11   5       50.12       13.48     23.36 o 
 -15  11   5      329.48      289.25     17.52 o 
 -13  11   5        7.26       20.67     30.91 o 
 -11  11   5        0.16       -0.98     31.22 o 
  -9  11   5      295.11      239.40     27.85 o 
  -7  11   5      111.01      140.85     16.83 o 
  -5  11   5     1148.88     1326.74     88.14 o 
  -3  11   5      533.76      644.07     23.15 o 
  -1  11   5        8.91       11.59     27.91 o 
   1  11   5      100.98       83.18     16.45 o 
   3  11   5      156.91      156.54     16.66 o 
   5  11   5       19.34       19.32     29.53 o 
   7  11   5       17.42       -6.92     18.27 o 
   9  11   5       12.12       -6.27     27.05 o 
  11  11   5       54.70       11.47     25.44 o 
  13  11   5       53.70       62.98     15.30 o 
  15  11   5       12.81        0.44     13.15 o 
 -16  12   5      254.12      251.02     14.93 o 
 -14  12   5      276.85      306.53     26.32 o 
 -12  12   5      204.64      263.03     16.00 o 
 -10  12   5      142.97      114.50     15.36 o 
  -8  12   5       17.78       22.94     26.31 o 
  -6  12   5       33.05       27.38     17.62 o 
  -4  12   5       68.27       82.04     16.66 o 
  -2  12   5      367.52      297.20     17.86 o 
   0  12   5       89.45      154.73     40.09 o 
   2  12   5      165.52       91.08     56.31 o 
   4  12   5      167.46      226.55     18.61 o 
   6  12   5       62.36       31.33     29.97 o 
   8  12   5       57.78       51.77     19.89 o 
  10  12   5      163.50      148.20     24.48 o 
  12  12   5       39.76        8.54     28.16 o 
  14  12   5       21.30       38.59     12.90 o 
 -15  13   5       79.56       10.14     21.19 o 
 -13  13   5       19.40       42.96     15.00 o 
 -11  13   5       78.73       75.96     13.07 o 
  -9  13   5       29.73       19.96     16.77 o 
  -7  13   5       22.58       10.17     25.09 o 
  -5  13   5       16.95       25.14     28.77 o 
  -3  13   5       46.43      142.99     14.11 o 
  -1  13   5       71.77       29.99     13.42 o 
   1  13   5        3.01      -24.61     26.18 o 
   3  13   5      178.92      298.99     17.09 o 
   5  13   5       20.20       79.93     14.06 o 
   7  13   5      203.38      140.22     22.65 o 
   9  13   5        0.36       -2.73     21.34 o 
  11  13   5        0.80       11.53     12.32 o 
 -12  14   5        0.51        5.62     17.68 o 
 -10  14   5       16.80      -34.22     20.33 o 
  -8  14   5        5.06        3.66     13.79 o 
  -6  14   5       63.39       44.07     12.12 o 
  -4  14   5      232.20      251.10     16.23 o 
  -2  14   5        0.96       16.92     22.29 o 
   0  14   5       38.30       17.42     26.55 o 
   2  14   5        9.19       15.20     17.44 o 
   4  14   5       29.23       37.69     18.36 o 
   6  14   5       49.39       16.82     22.89 o 
   8  14   5        3.58        0.00     18.12 o 
  -7  15   5        8.89      -25.21     18.47 o 
  -5  15   5        5.19       -1.84     27.24 o 
  -3  15   5        5.17        3.27     18.64 o 
  -1  15   5        2.90       14.17     12.24 o 
   1  15   5       20.55       13.82     11.38 o 
   3  15   5        0.07       13.76     17.68 o 
 -26   0   6       16.87       36.22     10.16 o 
 -24   0   6      567.12      504.42     18.82 o 
 -22   0   6       52.43       50.67     13.63 o 
 -20   0   6     1851.34     1852.75     89.97 o 
 -18   0   6     1171.04      903.68     32.13 o 
 -16   0   6        1.83      -21.12     25.96 o 
 -14   0   6       67.83       13.25     13.38 o 
 -12   0   6    22372.16    20252.93    930.05 o 
 -10   0   6      531.95     1117.40     24.45 o 
  -8   0   6    58183.17    62615.05   1912.12 o 
  -6   0   6      348.17     1163.67     44.38 o 
  -4   0   6    26873.36    32001.89    130.27 o 
  -2   0   6     2655.79     4267.11    151.18 o 
   0   0   6     5031.67     6698.14    416.82 o 
   2   0   6    10776.89     7173.02    410.09 o 
   4   0   6     8299.92     8450.75    314.30 o 
   6   0   6     9298.19    10727.20    378.26 o 
   8   0   6     1224.06     1704.96     36.09 o 
  10   0   6     7447.83     6110.01     84.82 o 
  12   0   6     5070.02     4561.35    129.15 o 
  14   0   6     7510.03     7208.61    118.44 o 
  16   0   6      740.26      572.16     33.97 o 
  18   0   6      251.94      364.31     28.46 o 
  20   0   6       48.87      -20.68     28.99 o 
  22   0   6      169.06      161.85     13.20 o 
 -25   1   6      104.11       80.19     13.33 o 
 -23   1   6        0.75      -45.80     26.36 o 
 -21   1   6       14.45        0.76     29.53 o 
 -19   1   6       59.55      112.53     21.42 o 
 -17   1   6      168.11      285.23     16.23 o 
 -15   1   6      360.33      308.60     15.36 o 
 -13   1   6        8.18       13.51      9.73 o 
 -11   1   6      734.22      902.20     45.91 o 
  -9   1   6      624.83     1094.80     60.60 o 
  -7   1   6     1828.99     2379.44     64.57 o 
  -5   1   6    35627.19    36529.61    712.15 o 
  -3   1   6     8897.71    10275.24     66.43 o 
  -1   1   6    12089.18    10958.35    422.64 o 
   1   1   6     7898.76     6030.55     82.63 o 
   3   1   6     1028.71      612.97     53.86 o 
   5   1   6    16533.59    16722.13    423.55 o 
   7   1   6     3555.37     3868.17    153.02 o 
   9   1   6        1.72       32.28     10.11 o 
  11   1   6      220.59      207.63     14.20 o 
  13   1   6      347.75      252.04     16.23 o 
  15   1   6      785.41      790.71     23.88 o 
  17   1   6      901.02      987.88    117.52 o 
  19   1   6        0.27        0.80     39.78 o 
  21   1   6       35.32       28.96     16.31 o 
 -26   2   6       73.02       68.42     25.40 o 
 -24   2   6       60.42       68.57     14.49 o 
 -22   2   6      788.33      765.15     22.49 o 
 -20   2   6      182.35      152.11     16.66 o 
 -18   2   6      412.77      264.37     17.96 o 
 -16   2   6      220.09      145.96     13.63 o 
 -14   2   6      195.15      234.87     29.38 o 
 -12   2   6    11730.55    11376.29    246.36 o 
 -10   2   6      579.68      782.55     77.43 o 
  -8   2   6        5.32      404.00    198.01 o 
  -6   2   6    23745.01    25650.10    537.71 o 
  -4   2   6      790.88      753.91     35.81 o 
  -2   2   6    14460.88    14968.96    159.14 o 
   0   2   6      482.33      336.19     41.31 o 
   2   2   6      166.60      313.37     16.83 o 
   4   2   6     3435.77     2807.63     44.12 o 
   6   2   6       18.57       15.39     11.32 o 
   8   2   6      199.00       86.40     10.16 o 
  10   2   6        7.34        9.42     21.60 o 
  12   2   6     2166.83     2164.98     45.21 o 
  14   2   6     3824.10     3961.50    144.14 o 
  16   2   6     3347.46     3333.42     99.16 o 
  18   2   6       36.33       13.35     28.53 o 
  20   2   6     1011.63     1215.81     52.33 o 
  22   2   6        0.04       14.74     12.83 o 
 -25   3   6      127.06      120.47     13.77 o 
 -23   3   6      164.01      170.07     20.20 o 
 -21   3   6       21.49       -2.44     24.43 o 
 -19   3   6     2677.68     2836.69     84.16 o 
 -17   3   6      252.10      238.37     17.09 o 
 -15   3   6     2021.49     1836.92     38.51 o 
 -13   3   6     2647.56     2663.83     54.47 o 
 -11   3   6     2080.38     1326.25     55.09 o 
  -9   3   6     3781.12     4413.16    410.09 o 
  -7   3   6      725.06      489.98     85.38 o 
  -5   3   6    39134.46    41106.13   2337.82 o 
  -3   3   6    14175.00    15693.46    666.85 o 
  -1   3   6     7689.66     5639.18   1648.93 o 
   1   3   6    42108.50    33287.73   6163.89 o 
   3   3   6     8863.12     8089.64    540.77 o 
   5   3   6     2141.44     1661.06     34.18 o 
   7   3   6    12861.58    10635.22    158.22 o 
   9   3   6      561.99      529.98     33.97 o 
  11   3   6      214.80      225.81     14.49 o 
  13   3   6     1717.74     1853.05     40.14 o 
  15   3   6       97.51      169.16     16.23 o 
  17   3   6      133.64      103.33     41.93 o 
  19   3   6      356.55      382.00     18.39 o 
  21   3   6        7.93       27.44     35.81 o 
 -24   4   6        0.43       14.67     29.69 o 
 -22   4   6      588.38      555.00     20.22 o 
 -20   4   6       19.08       25.07     30.72 o 
 -18   4   6     2818.49     2929.51     63.62 o 
 -16   4   6      146.20      132.42     16.66 o 
 -14   4   6     1356.12     1056.57     24.79 o 
 -12   4   6       62.51      104.98     10.60 o 
 -10   4   6       31.35       59.99      9.95 o 
  -8   4   6     3105.58     3194.15    199.54 o 
  -6   4   6      204.19      236.81     26.32 o 
  -4   4   6      389.28      226.07     22.95 o 
  -2   4   6     6713.48     6537.42   1861.93 o 
   0   4   6     1357.74      609.65    368.47 o 
   2   4   6     2597.88     2696.39    586.98 o 
   4   4   6     1515.27     1765.66    274.52 o 
   6   4   6      583.24      509.55     17.75 o 
   8   4   6      736.61      569.21     17.14 o 
  10   4   6       52.68       37.09     13.07 o 
  12   4   6      123.56      159.04     15.42 o 
  14   4   6      412.90      330.12     29.07 o 
  16   4   6      941.44      930.88     24.75 o 
  18   4   6       15.87       15.18     28.12 o 
  20   4   6      351.24      481.16     31.22 o 
 -25   5   6        0.10      -11.27     19.26 o 
 -23   5   6        2.22       -7.86     25.52 o 
 -21   5   6      536.12      693.64     22.06 o 
 -19   5   6      217.22      179.75     17.77 o 
 -17   5   6      195.41      300.16     20.76 o 
 -15   5   6       43.10       36.48     24.48 o 
 -13   5   6     1350.58     1470.75     32.24 o 
 -11   5   6      106.48      127.01     12.33 o 
  -9   5   6      186.59       95.51     10.10 o 
  -7   5   6       73.04        3.67     12.85 o 
  -5   5   6     9867.13    11339.46   1609.14 o 
  -3   5   6      416.77      692.71     68.25 o 
  -1   5   6     2038.59     1187.97    842.83 o 
   1   5   6      157.71      251.27     66.10 o 
   3   5   6     6546.90     5612.77    668.38 o 
   5   5   6      346.07      504.54     27.85 o 
   7   5   6      126.11      111.12     11.15 o 
   9   5   6     2274.69     2243.20     48.47 o 
  11   5   6      362.68      363.17     18.39 o 
  13   5   6      213.74      320.99     19.35 o 
  15   5   6      280.33      392.72     19.95 o 
  17   5   6       50.52        5.01     31.83 o 
  19   5   6        5.52        1.71     22.39 o 
  21   5   6        1.76        2.50     18.39 o 
 -24   6   6       85.58       69.33     11.46 o 
 -22   6   6       28.18       46.55     12.76 o 
 -20   6   6       56.32       61.55     15.79 o 
 -18   6   6      329.37      371.85     21.42 o 
 -16   6   6     1217.93     1313.93     28.76 o 
 -14   6   6     3750.06     4046.29     83.52 o 
 -12   6   6      327.10      484.58     17.43 o 
 -10   6   6     1108.13     1106.38     93.04 o 
  -8   6   6      424.40      488.77     44.38 o 
  -6   6   6      558.76      406.55     26.93 o 
  -4   6   6     2410.76     2227.16    356.53 o 
  -2   6   6     5237.52     4391.15    761.42 o 
   0   6   6      519.31      416.26     60.29 o 
   2   6   6     1199.40     1295.89    241.77 o 
   4   6   6        5.96      -11.51     13.99 o 
   6   6   6      421.35      598.09     36.11 o 
   8   6   6     1369.01     1658.88     36.35 o 
  10   6   6      655.56      675.70     21.52 o 
  12   6   6       40.89       52.78     23.56 o 
  14   6   6     1117.37      942.04     26.18 o 
  16   6   6      143.79      207.54     17.96 o 
  18   6   6       90.72       70.35     13.94 o 
  20   6   6       37.23       56.46     24.48 o 
 -23   7   6       11.00       30.73     13.57 o 
 -21   7   6       35.24      -20.66     43.46 o 
 -19   7   6     1341.84     1551.79     63.96 o 
 -17   7   6      189.61      160.05     16.66 o 
 -15   7   6      550.30      421.55     26.93 o 
 -13   7   6      829.36      853.99     23.58 o 
 -11   7   6      294.75      297.81     18.67 o 
  -9   7   6       27.73       50.51     22.65 o 
  -7   7   6      974.09     1104.50    192.50 o 
  -5   7   6     3714.42     3383.49    592.79 o 
  -3   7   6       97.77      132.17     22.65 o 
  -1   7   6      163.76      164.61     11.85 o 
   1   7   6     1370.94     1609.19    124.56 o 
   3   7   6     1073.50     1036.32     65.80 o 
   5   7   6       59.72       86.93     36.42 o 
   7   7   6     1185.36     1138.80     29.38 o 
   9   7   6        8.15       25.87     27.17 o 
  11   7   6      192.26      149.05     15.71 o 
  13   7   6       26.24        9.54     27.36 o 
  15   7   6       47.70      -32.11     29.09 o 
  17   7   6      227.57      274.20     21.73 o 
  19   7   6      138.98      157.47     21.42 o 
 -22   8   6        9.08      -17.20     20.55 o 
 -20   8   6      111.17       94.94     14.93 o 
 -18   8   6       45.51       47.92     16.98 o 
 -16   8   6        1.87       14.97     17.90 o 
 -14   8   6      159.68      186.99     60.29 o 
 -12   8   6       79.28      145.76     15.36 o 
 -10   8   6       83.90       79.86     37.95 o 
  -8   8   6       66.67      111.86     19.59 o 
  -6   8   6        6.44       44.58     13.79 o 
  -4   8   6        4.78        4.23     22.49 o 
  -2   8   6        4.32      -26.93     22.57 o 
   0   8   6     3743.59     3752.10     70.98 o 
   2   8   6     1173.49     1537.80     34.74 o 
   4   8   6      905.34      894.17     22.29 o 
   6   8   6      191.33      252.03     17.17 o 
   8   8   6      111.50      103.25     22.03 o 
  10   8   6      168.18      389.70     22.03 o 
  12   8   6     1062.37     1334.53     61.82 o 
  14   8   6      587.45      454.43     21.73 o 
  16   8   6       86.87      113.14     17.75 o 
  18   8   6      162.01      154.46     14.06 o 
 -21   9   6       19.78       -9.81     13.15 o 
 -19   9   6       61.52       88.31     15.32 o 
 -17   9   6        2.50      -24.45     28.12 o 
 -15   9   6      165.56      194.06     37.03 o 
 -13   9   6        0.75        1.29     27.10 o 
 -11   9   6      231.56      313.97     48.05 o 
  -9   9   6      342.16      403.78     62.43 o 
  -7   9   6       96.82       84.84     19.89 o 
  -5   9   6        4.35       41.39     12.63 o 
  -3   9   6        0.75       16.85     33.97 o 
  -1   9   6     1488.81     1877.82     55.09 o 
   1   9   6     2432.30     2357.74     48.91 o 
   3   9   6       55.69       49.23     13.80 o 
   5   9   6       95.59      152.48     17.05 o 
   7   9   6      213.89      139.66     29.38 o 
   9   9   6      274.83      343.03     18.82 o 
  11   9   6       44.49       65.11     18.09 o 
  13   9   6      154.83      157.24     16.29 o 
  15   9   6       88.78       83.17     14.93 o 
  17   9   6       80.27      101.71     11.59 o 
 -20  10   6       12.06       11.29     12.64 o 
 -18  10   6       59.53       71.16     13.63 o 
 -16  10   6      879.45      806.07     73.14 o 
 -14  10   6     1076.83     1146.47     27.48 o 
 -12  10   6        0.14       21.80     28.56 o 
 -10  10   6      201.94      193.43     17.60 o 
  -8  10   6       52.58       30.69     17.81 o 
  -6  10   6      142.43      164.11     28.77 o 
  -4  10   6       18.80       -2.12     29.39 o 
  -2  10   6      566.09      553.68     23.26 o 
   0  10   6       19.31       53.88     15.15 o 
   2  10   6      131.36      153.59     16.56 o 
   4  10   6     1680.68     1780.93     38.94 o 
   6  10   6      712.51      637.00     23.58 o 
   8  10   6       35.61       56.14     17.44 o 
  10  10   6       26.11       21.22     30.60 o 
  12  10   6      143.81      157.92     18.67 o 
  14  10   6        5.29       29.02     17.14 o 
  16  10   6       79.05       57.49     21.12 o 
 -19  11   6      165.06       82.47     11.63 o 
 -17  11   6      898.63     1032.55     24.23 o 
 -15  11   6        0.15        1.31     17.08 o 
 -13  11   6      241.40      298.24     35.19 o 
 -11  11   6       24.72       43.69     18.36 o 
  -9  11   6       30.60      146.37     15.42 o 
  -7  11   6        6.27       25.00     18.01 o 
  -5  11   6       14.20       16.67     17.90 o 
  -3  11   6      763.20      977.05     53.25 o 
  -1  11   6      369.56      272.16     18.61 o 
   1  11   6      182.37       40.11     19.65 o 
   3  11   6      254.44      575.00     21.42 o 
   5  11   6        5.57       -5.10     17.77 o 
   7  11   6       31.40      -17.92     32.75 o 
   9  11   6       46.43       28.69     46.52 o 
  11  11   6       84.86      112.64     14.54 o 
  13  11   6       86.82       63.15     43.46 o 
  15  11   6        2.71       16.54     13.23 o 
 -16  12   6       26.72       23.84     13.93 o 
 -14  12   6      105.80      118.41     15.36 o 
 -12  12   6       89.99       57.72     14.06 o 
 -10  12   6      463.59      535.12     35.50 o 
  -8  12   6       68.97       29.73     22.95 o 
  -6  12   6      231.93      240.67     17.33 o 
  -4  12   6       73.78       78.36     16.66 o 
  -2  12   6        0.23       -2.83     24.57 o 
   0  12   6       15.33       32.71     26.32 o 
   2  12   6      364.99      287.54     18.61 o 
   4  12   6       40.03       97.43     14.54 o 
   6  12   6       36.85       70.60     15.91 o 
   8  12   6       51.98       43.89     37.95 o 
  10  12   6      138.80      198.54     25.71 o 
  12  12   6       12.70        4.31     19.89 o 
 -15  13   6        9.04        8.78     17.73 o 
 -13  13   6        1.48       14.91     20.12 o 
 -11  13   6       22.31        0.89     21.39 o 
  -9  13   6      176.38       87.86     49.27 o 
  -7  13   6      180.78      215.73     31.83 o 
  -5  13   6      130.17      198.37     33.97 o 
  -3  13   6      164.65      135.29     15.15 o 
  -1  13   6      174.57      224.63     17.31 o 
   1  13   6       27.08      -33.59     31.83 o 
   3  13   6       16.24       21.85     12.33 o 
   5  13   6        0.53      -25.46     35.81 o 
   7  13   6        1.49      -23.87     23.36 o 
   9  13   6       15.70       28.77     14.08 o 
  11  13   6        2.20        7.39     16.90 o 
 -12  14   6        3.25      -17.42     21.73 o 
 -10  14   6        2.87       18.08     12.98 o 
  -8  14   6        1.64       -1.20     20.12 o 
  -6  14   6       76.11      101.59     13.63 o 
  -4  14   6       28.19       31.18     14.95 o 
  -2  14   6       64.94       44.28     31.83 o 
   0  14   6      330.29      246.11     16.01 o 
   2  14   6       79.02      175.91     15.30 o 
   4  14   6       23.04       69.60     30.60 o 
   6  14   6       54.26       31.26     13.79 o 
   8  14   6       43.20       64.99     10.16 o 
  -7  15   6        0.56       -6.07     16.73 o 
  -5  15   6       13.92       10.63     18.39 o 
  -3  15   6        5.72       23.46     11.50 o 
  -1  15   6       17.17       27.19     12.51 o 
   1  15   6        4.72        7.36     17.93 o 
   3  15   6       15.37        5.36     16.43 o 
 -25   1   7      120.42      131.11     17.75 o 
 -23   1   7      273.78      287.16     15.86 o 
 -21   1   7      452.45      535.36     21.42 o 
 -19   1   7     1387.45     1445.03     30.06 o 
 -17   1   7       85.29      112.77     15.42 o 
 -15   1   7      633.69      477.52     27.24 o 
 -13   1   7     5031.56     4337.10     69.23 o 
 -11   1   7     5505.29     5106.31    122.11 o 
  -9   1   7     2173.12     3831.54     68.25 o 
  -7   1   7    15594.52    13816.83    233.20 o 
  -5   1   7     5026.88     6951.85    171.99 o 
  -3   1   7     2820.47     1905.08     31.38 o 
  -1   1   7      154.44      424.78      9.52 o 
   1   1   7    24650.40    28356.47    661.96 o 
   3   1   7     9345.39     9762.42    322.26 o 
   5   1   7     5053.82     5420.89    171.99 o 
   7   1   7      256.47      359.55     13.77 o 
   9   1   7     1667.83     1591.17     78.35 o 
  11   1   7     1540.12     1489.85     35.81 o 
  13   1   7      499.93      490.38     21.19 o 
  15   1   7       45.39       37.50     20.41 o 
  17   1   7     1713.59     1637.72     74.98 o 
  19   1   7        0.30      -24.26     26.39 o 
  21   1   7        8.15       20.31     24.18 o 
 -26   2   7      151.01      215.10     17.75 o 
 -24   2   7      122.53      159.29     14.93 o 
 -22   2   7       29.28       36.43     19.20 o 
 -20   2   7      288.71      278.79     27.85 o 
 -18   2   7       10.00       12.23     25.73 o 
 -16   2   7      185.12      201.01     15.36 o 
 -14   2   7     3701.82     3859.17     76.20 o 
 -12   2   7     1357.27     1512.71     54.47 o 
 -10   2   7     6936.14     7605.99    151.79 o 
  -8   2   7     1058.20     1589.56     30.73 o 
  -6   2   7     2055.44     1498.74     29.53 o 
  -4   2   7      128.49       98.26      7.56 o 
  -2   2   7       17.84      160.77     14.69 o 
   0   2   7     5698.55     6358.18    137.72 o 
   2   2   7        5.67       48.62     37.34 o 
   4   2   7    10337.42     9434.07    279.72 o 
   6   2   7     8629.23     7058.95    159.75 o 
   8   2   7     1626.52     2182.27     45.29 o 
  10   2   7      132.53       97.81     12.46 o 
  12   2   7     1831.87     1726.32     56.92 o 
  14   2   7     1779.27     1867.97     68.25 o 
  16   2   7      630.41      654.00     59.98 o 
  18   2   7      509.95      578.43     25.71 o 
  20   2   7       45.93       54.25     13.77 o 
 -25   3   7        2.12       11.29     20.55 o 
 -23   3   7       54.95       31.42     26.39 o 
 -21   3   7        1.47       13.35     25.75 o 
 -19   3   7       25.93       74.78     15.14 o 
 -17   3   7        3.38      -10.48     52.64 o 
 -15   3   7     1759.69     1679.07     35.26 o 
 -13   3   7      228.78      282.71     14.06 o 
 -11   3   7     2132.89     1505.38     31.38 o 
  -9   3   7     7972.69     7723.46    655.22 o 
  -7   3   7     4643.92     5942.42     65.34 o 
  -5   3   7      866.49     1461.30    104.66 o 
  -3   3   7     4389.14     4652.94    277.27 o 
  -1   3   7       13.23       10.41     34.89 o 
   1   3   7     4728.53     4986.21    776.11 o 
   3   3   7     2622.66     3572.31    239.63 o 
   5   3   7     9332.70     8383.52    155.16 o 
   7   3   7      254.83      168.94     24.18 o 
   9   3   7     1248.21     1110.04     47.74 o 
  11   3   7      339.54      339.35     16.29 o 
  13   3   7      630.28      692.96     38.56 o 
  15   3   7      110.38      239.41     53.56 o 
  17   3   7      645.93      644.29     22.93 o 
  19   3   7      116.92      118.69     52.64 o 
  21   3   7       94.28       81.43     16.22 o 
 -24   4   7       35.54       22.69     15.00 o 
 -22   4   7      115.70      106.40     24.18 o 
 -20   4   7       53.98       38.96     17.63 o 
 -18   4   7      557.20      506.62     22.02 o 
 -16   4   7     3440.01     3556.89     68.38 o 
 -14   4   7     1877.01     1997.42     43.48 o 
 -12   4   7     1786.62     2017.48    110.17 o 
 -10   4   7    20176.42    20781.40   1645.25 o 
  -8   4   7     5207.60     5222.40    340.31 o 
  -6   4   7     1331.10     1925.86     96.40 o 
  -4   4   7       69.76       66.52     11.32 o 
  -2   4   7     7017.93     6011.14   1425.83 o 
   0   4   7     1805.97     1550.21    719.19 o 
   2   4   7    15861.07    15174.38   2994.88 o 
   4   4   7    23266.94    22284.16    903.42 o 
   6   4   7     9113.87     7739.54     90.45 o 
   8   4   7      144.43      112.16     13.33 o 
  10   4   7      286.14      231.20     15.69 o 
  12   4   7      864.93      889.15     57.53 o 
  14   4   7      344.04      370.75     26.93 o 
  16   4   7      342.50      417.88     20.99 o 
  18   4   7      178.75      154.53     16.23 o 
  20   4   7       10.78       11.34     21.78 o 
 -25   5   7       49.76       72.14     10.60 o 
 -23   5   7       16.68       -0.07     22.93 o 
 -21   5   7     1253.48     1182.21     35.50 o 
 -19   5   7        7.53       38.38     18.44 o 
 -17   5   7     1199.54     1198.10     27.69 o 
 -15   5   7      755.26      977.00     31.52 o 
 -13   5   7       44.39       51.18     26.63 o 
 -11   5   7     1016.10     1016.18     93.34 o 
  -9   5   7      535.38      672.10     85.38 o 
  -7   5   7      452.73      451.14     46.21 o 
  -5   5   7     1593.60     1708.83     84.77 o 
  -3   5   7      330.29      544.35     96.71 o 
  -1   5   7     5233.54     3941.32   2400.25 o 
   1   5   7    18540.69    13836.31   5434.91 o 
   3   5   7     2708.11     2927.84    314.30 o 
   5   5   7     3005.35     2763.82    183.62 o 
   7   5   7      782.03      567.79     18.55 o 
   9   5   7      104.63       69.90     14.08 o 
  11   5   7      708.16      559.49     52.64 o 
  13   5   7     1224.52     1274.99     78.04 o 
  15   5   7      300.71      345.15     19.95 o 
  17   5   7      804.48     1013.47     45.29 o 
  19   5   7        1.41      -13.89     23.70 o 
 -24   6   7       18.63        9.27     18.82 o 
 -22   6   7      109.69      103.13     14.93 o 
 -20   6   7       89.73      106.06     15.79 o 
 -18   6   7     1131.74      835.21     24.75 o 
 -16   6   7       68.97       97.61     16.23 o 
 -14   6   7     1416.96     1704.99     54.78 o 
 -12   6   7      643.73      791.15     69.16 o 
 -10   6   7     5623.32     5261.82    306.95 o 
  -8   6   7     6944.11     6257.79    554.23 o 
  -6   6   7     2767.72     2856.09    325.62 o 
  -4   6   7     1573.89     1623.25    196.78 o 
  -2   6   7       28.86       64.29      9.95 o 
   0   6   7     1795.18     1121.95    860.27 o 
   2   6   7     3170.91     2417.26    531.59 o 
   4   6   7     1410.95     1560.25    186.07 o 
   6   6   7        3.17        9.48     13.22 o 
   8   6   7      170.28       68.15     25.10 o 
  10   6   7      685.75      677.69     22.39 o 
  12   6   7      162.92      200.65     47.13 o 
  14   6   7      233.27      197.73     16.66 o 
  16   6   7      780.81     1043.97     25.96 o 
  18   6   7       87.30       44.83     20.20 o 
  20   6   7        3.11      -11.55     19.03 o 
 -23   7   7       35.15       50.99     11.59 o 
 -21   7   7      181.30      271.97     15.76 o 
 -19   7   7      147.64      196.32     17.96 o 
 -17   7   7     1221.55     1234.98     29.99 o 
 -15   7   7      127.96      175.95     16.23 o 
 -13   7   7     1164.85     1132.18     32.44 o 
 -11   7   7       92.29      136.98     14.54 o 
  -9   7   7      258.86      304.79     15.79 o 
  -7   7   7     4304.78     3992.23    529.75 o 
  -5   7   7      307.37      339.71     47.44 o 
  -3   7   7     1014.14     1004.18    186.38 o 
  -1   7   7      318.98      157.43     28.46 o 
   1   7   7     2882.27     1851.38    397.54 o 
   3   7   7      231.99       95.55     17.75 o 
   5   7   7      765.50      737.33     51.41 o 
   7   7   7      636.27      702.99     20.91 o 
   9   7   7      366.49      318.98     18.47 o 
  11   7   7      245.08      276.74     31.83 o 
  13   7   7      683.66      619.02     41.62 o 
  15   7   7       36.50       86.39     15.36 o 
  17   7   7       34.84       68.93     29.69 o 
  19   7   7       21.55       10.41     13.53 o 
 -22   8   7       59.74       74.91     18.36 o 
 -20   8   7       79.90       94.88     18.36 o 
 -18   8   7      563.53      481.07     20.96 o 
 -16   8   7       58.64       14.78     35.19 o 
 -14   8   7        9.16      -88.81     94.26 o 
 -12   8   7      104.61      153.18     16.73 o 
 -10   8   7     1111.94     1142.95     89.67 o 
  -8   8   7     1289.57     1460.27     91.51 o 
  -6   8   7      339.47      244.04     33.97 o 
  -4   8   7      534.37      574.97    112.01 o 
  -2   8   7     4677.53     5174.02    441.61 o 
   0   8   7      833.18      868.37     21.59 o 
   2   8   7       28.98       36.90     18.31 o 
   4   8   7      232.23      349.08     37.95 o 
   6   8   7        2.04        5.74     29.09 o 
   8   8   7      400.73      276.28     19.08 o 
  10   8   7      143.27      155.34     17.60 o 
  12   8   7      203.23      180.06     17.60 o 
  14   8   7       84.43      143.43     15.86 o 
  16   8   7        8.70      -16.77     24.39 o 
  18   8   7       27.77       21.10     24.18 o 
 -21   9   7       12.33       12.22     10.60 o 
 -19   9   7        2.10       33.18     12.76 o 
 -17   9   7      703.05      607.06     21.63 o 
 -15   9   7     1377.56     1639.66     33.96 o 
 -13   9   7       17.31       26.68     26.18 o 
 -11   9   7      786.12      923.66     44.68 o 
  -9   9   7       33.31       38.39     14.11 o 
  -7   9   7        4.36       -2.31     26.16 o 
  -5   9   7        1.62       12.23     21.42 o 
  -3   9   7     4320.82     4449.65    450.18 o 
  -1   9   7     3384.73     3344.20    197.09 o 
   1   9   7       41.16      104.53     15.25 o 
   3   9   7        1.83        8.24     28.48 o 
   5   9   7        8.71       -2.21     29.41 o 
   7   9   7      900.40     1008.08     28.46 o 
   9   9   7       15.22       17.12     18.36 o 
  11   9   7      200.09      250.57     17.17 o 
  13   9   7      429.24      465.87     19.78 o 
  15   9   7        1.30      -30.98     24.82 o 
  17   9   7       20.65       10.49     13.70 o 
 -20  10   7        1.41       19.83     12.83 o 
 -18  10   7      330.53      286.40     17.09 o 
 -16  10   7      124.79      238.43     17.49 o 
 -14  10   7       21.95       46.36     14.54 o 
 -12  10   7       96.25       45.31     14.06 o 
 -10  10   7       45.03       44.71     48.35 o 
  -8  10   7      275.35      358.78     53.56 o 
  -6  10   7     1506.69     1605.65    176.58 o 
  -4  10   7      241.39      395.88     52.64 o 
  -2  10   7     1121.78     1197.92     98.54 o 
   0  10   7       97.10       73.50     29.99 o 
   2  10   7       19.19       78.07     16.01 o 
   4  10   7      296.53      419.86     20.99 o 
   6  10   7      162.13       72.56     15.42 o 
   8  10   7       19.00       -6.79     31.83 o 
  10  10   7       68.65      185.58     16.73 o 
  12  10   7      200.80      145.13     15.79 o 
  14  10   7      114.87      159.41     14.49 o 
  16  10   7       11.96      -24.78     18.53 o 
 -19  11   7       45.23       48.61     10.16 o 
 -17  11   7       78.89       68.75     13.07 o 
 -15  11   7       20.06       46.80     16.60 o 
 -13  11   7        0.17       24.16     26.92 o 
 -11  11   7      245.00      202.60     17.17 o 
  -9  11   7       57.32       80.26     17.44 o 
  -7  11   7     1459.82     1473.74    169.85 o 
  -5  11   7      112.09      151.51     16.16 o 
  -3  11   7      878.41      753.70     26.93 o 
  -1  11   7     1812.99     2176.96     88.75 o 
   1  11   7      888.30      940.18     51.11 o 
   3  11   7        8.97       12.15     18.12 o 
   5  11   7      105.96      119.56     16.66 o 
   7  11   7        0.41      -45.98     47.44 o 
   9  11   7       11.58      -19.71     24.98 o 
  11  11   7       12.09       25.16     13.50 o 
  13  11   7        1.97        8.16     20.12 o 
 -16  12   7        1.77       -2.96     20.33 o 
 -14  12   7      139.30      272.34     19.28 o 
 -12  12   7      200.28      222.63     15.79 o 
 -10  12   7      403.71      357.78     28.46 o 
  -8  12   7       75.59       77.35     29.69 o 
  -6  12   7        1.92       14.99     24.31 o 
  -4  12   7       62.00       84.38     14.06 o 
  -2  12   7       26.11       26.32     29.10 o 
   0  12   7      133.91      239.93     17.43 o 
   2  12   7      451.40      338.72     21.42 o 
   4  12   7      180.45      296.21     17.96 o 
   6  12   7        7.77        8.88     26.31 o 
   8  12   7      109.13      220.66     26.93 o 
  10  12   7       12.26       85.94     31.83 o 
  12  12   7       91.54       -0.35     19.46 o 
 -13  13   7       25.11       25.75     29.99 o 
 -11  13   7       61.94       25.24     16.37 o 
  -9  13   7      114.01      135.06     35.50 o 
  -7  13   7       69.62       72.42     16.53 o 
  -5  13   7       47.23       83.68     13.50 o 
  -3  13   7       59.64       64.36     42.23 o 
  -1  13   7        1.66       19.98     23.07 o 
   1  13   7      156.51      101.28     15.00 o 
   3  13   7        3.81       46.69     16.93 o 
   5  13   7        0.39      -19.92     23.51 o 
   7  13   7        3.89        0.84     14.29 o 
   9  13   7      106.11      103.69     12.72 o 
 -10  14   7        0.29      -14.42     17.73 o 
  -8  14   7       18.77        4.28     34.89 o 
  -6  14   7       90.13       68.22     13.20 o 
  -4  14   7       10.79      -10.82     20.55 o 
  -2  14   7        0.07        4.19     15.27 o 
   0  14   7       49.73       68.37     13.42 o 
   2  14   7       31.79       14.36     15.91 o 
   4  14   7       11.55        1.28     14.54 o 
   6  14   7        0.33      -16.44     23.26 o 
  -5  15   7       29.49       14.25     23.26 o 
  -3  15   7        0.69        2.00     17.73 o 
  -1  15   7        7.67       10.93     17.49 o 
   1  15   7        0.27        8.11     21.12 o 
 -26   0   8       15.42       -0.11     20.99 o 
 -24   0   8      147.84       75.88     26.63 o 
 -22   0   8      303.24      419.32     19.35 o 
 -20   0   8     2110.96     2207.84    101.91 o 
 -18   0   8     2495.85     2829.73     73.75 o 
 -16   0   8    19533.38    18016.65    163.81 o 
 -14   0   8     1406.29     1515.61     94.57 o 
 -12   0   8     6870.95     8288.94    124.86 o 
 -10   0   8    25014.96    21245.47    172.30 o 
  -8   0   8     1714.24     1137.41     83.85 o 
  -6   0   8    30057.26    34688.68    247.28 o 
  -4   0   8     5985.31     3834.16     62.74 o 
  -2   0   8    58485.68    51530.24   2156.34 o 
   0   0   8     1676.62      988.71     77.12 o 
   2   0   8     1499.00     1098.45     74.37 o 
   4   0   8     3144.36     4192.26    222.79 o 
   6   0   8      224.61       69.51     18.36 o 
   8   0   8      623.85      664.31     56.62 o 
  10   0   8       23.91      137.40     14.06 o 
  12   0   8       26.98       26.40     14.49 o 
  14   0   8     2851.30     3237.23     68.60 o 
  16   0   8     1301.19     1695.08     79.57 o 
  18   0   8     1237.96     1128.24     50.19 o 
  20   0   8        4.97       31.82     18.67 o 
 -25   1   8       14.84       19.35     22.72 o 
 -23   1   8        8.17        8.66     16.22 o 
 -21   1   8      282.42      263.79     19.03 o 
 -19   1   8        8.02      -41.25     26.49 o 
 -17   1   8     1195.42     1011.04     33.05 o 
 -15   1   8     1313.66     1111.69     45.91 o 
 -13   1   8     3152.16     4162.35     68.37 o 
 -11   1   8    21514.45    21614.04    423.56 o 
  -9   1   8       63.67      180.50     16.22 o 
  -7   1   8     1463.26     1010.49     22.02 o 
  -5   1   8    19223.74    21192.41    176.89 o 
  -3   1   8     5841.48     4527.22     74.98 o 
  -1   1   8     7028.72     7569.93    293.49 o 
   1   1   8     3813.32     3983.46    131.90 o 
   3   1   8    12658.96    10460.07    218.51 o 
   5   1   8     2499.97     2436.78    155.77 o 
   7   1   8     3389.03     3199.70    121.50 o 
   9   1   8      473.93      343.36     16.23 o 
  11   1   8     1797.25     1630.55     59.37 o 
  13   1   8      574.98      679.98     30.60 o 
  15   1   8        4.83       18.00     25.40 o 
  17   1   8      130.90      125.07     17.44 o 
  19   1   8      200.51      138.60     15.69 o 
  21   1   8       74.15       99.06     30.30 o 
 -26   2   8       18.71       11.69     13.93 o 
 -24   2   8      113.40      137.67     14.93 o 
 -22   2   8       30.68       54.76     13.63 o 
 -20   2   8      143.06      104.25     16.66 o 
 -18   2   8      316.26      265.58     17.96 o 
 -16   2   8        9.31       40.14     17.46 o 
 -14   2   8     1193.99     1147.03     37.03 o 
 -12   2   8      733.99      980.01     22.65 o 
 -10   2   8       11.67       40.60     13.08 o 
  -8   2   8     3974.85     5942.55    240.85 o 
  -6   2   8       53.15       -5.78     15.76 o 
  -4   2   8     6232.44     5946.53     59.94 o 
  -2   2   8     3326.94     2359.29     38.08 o 
   0   2   8     9227.67     7759.29     93.65 o 
   2   2   8     8588.56     8228.89    228.00 o 
   4   2   8    39759.66    39142.69    681.54 o 
   6   2   8     1323.16     1552.83     89.97 o 
   8   2   8      225.05      106.93     12.12 o 
  10   2   8      471.09      365.94     16.99 o 
  12   2   8      347.14      171.54     17.09 o 
  14   2   8     7484.39     8427.67    409.48 o 
  16   2   8       63.40      155.82     37.03 o 
  18   2   8       47.60       57.15     14.49 o 
  20   2   8      150.75      205.84     31.22 o 
 -25   3   8      143.42      149.08     13.20 o 
 -23   3   8        0.48        1.22     12.12 o 
 -21   3   8      362.84      460.60     48.05 o 
 -19   3   8      904.33      961.01     25.96 o 
 -17   3   8     1410.71     1375.01     38.87 o 
 -15   3   8      178.84      173.85     21.73 o 
 -13   3   8       12.64       12.40     24.57 o 
 -11   3   8     1101.15      963.57     19.46 o 
  -9   3   8    31072.59    31092.34   1438.37 o 
  -7   3   8     5810.33     5712.60    313.99 o 
  -5   3   8     2376.20     2208.41     40.25 o 
  -3   3   8      118.85      212.03      9.09 o 
  -1   3   8     1087.07     1087.58    145.06 o 
   1   3   8    28283.35    24855.68   1905.08 o 
   3   3   8       66.74      265.10    141.39 o 
   5   3   8     1708.99     1750.13     38.08 o 
   7   3   8      684.87      521.43     16.23 o 
   9   3   8     1700.93     1504.18     38.25 o 
  11   3   8     2134.00     2066.46     43.85 o 
  13   3   8      407.38      469.56     48.35 o 
  15   3   8      475.61      522.67     22.57 o 
  17   3   8        1.68       -0.60     27.46 o 
  19   3   8       16.50       -8.41     26.01 o 
  21   3   8        6.77       12.20     17.49 o 
 -24   4   8       82.16       88.10     12.19 o 
 -22   4   8        8.63       10.46     16.58 o 
 -20   4   8     1005.78     1006.04     25.96 o 
 -18   4   8        6.94       23.31     26.92 o 
 -16   4   8      668.66      557.06     21.19 o 
 -14   4   8      183.16      284.90     16.66 o 
 -12   4   8        1.69        4.82     21.19 o 
 -10   4   8     1142.93     1345.58     30.29 o 
  -8   4   8      497.31      786.49     15.79 o 
  -6   4   8     2764.54     2867.96    198.92 o 
  -4   4   8     6784.58     7714.62    422.94 o 
  -2   4   8     1214.13      781.90    162.20 o 
   0   4   8        8.41        5.98     17.65 o 
   2   4   8      425.22      335.78     66.72 o 
   4   4   8      327.43      389.81     18.06 o 
   6   4   8     1396.99     1337.38     30.08 o 
   8   4   8      307.29      292.86     16.12 o 
  10   4   8      752.70      949.50     45.91 o 
  12   4   8      381.05      160.47     17.49 o 
  14   4   8       21.03       45.03     18.60 o 
  16   4   8      341.18      377.32     36.11 o 
  18   4   8        2.79      -25.42     26.39 o 
  20   4   8       23.15       29.63     13.24 o 
 -25   5   8        1.80      -31.84     18.98 o 
 -23   5   8        1.69       -6.68     15.50 o 
 -21   5   8      130.37      142.39     57.53 o 
 -19   5   8      762.49      792.00     23.79 o 
 -17   5   8     1846.40     1782.76     37.10 o 
 -15   5   8     4003.13     3617.33     68.60 o 
 -13   5   8      104.54      125.99     20.81 o 
 -11   5   8        9.99       10.39     22.72 o 
  -9   5   8     1205.33     1142.34    130.37 o 
  -7   5   8     4748.20     5024.52    408.87 o 
  -5   5   8     7312.96     8468.15    489.66 o 
  -3   5   8     4810.73     3883.48    508.33 o 
  -1   5   8     9740.69     7721.71   3565.02 o 
   1   5   8      193.60      142.80     36.42 o 
   3   5   8     1025.83      968.19    174.14 o 
   5   5   8       24.30      -13.73     22.03 o 
   7   5   8      307.59      270.86     15.79 o 
   9   5   8      673.26      722.22     44.07 o 
  11   5   8     3142.03     3578.29    228.30 o 
  13   5   8       54.65       75.92     24.48 o 
  15   5   8      404.84      393.70     20.76 o 
  17   5   8       90.33      123.98     14.06 o 
  19   5   8       59.53       48.27     15.91 o 
 -24   6   8       13.92       24.78     27.24 o 
 -22   6   8      281.10      261.06     16.66 o 
 -20   6   8      162.43      164.49     22.95 o 
 -18   6   8        8.37       32.00     14.49 o 
 -16   6   8        2.03      -36.35     38.87 o 
 -14   6   8       20.04       45.38     35.19 o 
 -12   6   8      226.63      290.71     15.36 o 
 -10   6   8      470.31      548.74     41.62 o 
  -8   6   8     2065.74     2517.37    146.59 o 
  -6   6   8       32.64       12.01     12.15 o 
  -4   6   8     7539.45     8051.87    906.79 o 
  -2   6   8      770.93      731.19    228.30 o 
   0   6   8     1670.36      989.79    684.60 o 
   2   6   8     7116.76     6045.22   1695.44 o 
   4   6   8      715.59      437.02     35.19 o 
   6   6   8     2738.04     2293.40     50.41 o 
   8   6   8       82.24       31.62     15.94 o 
  10   6   8      156.70      255.50     25.10 o 
  12   6   8        0.86      -27.38     31.32 o 
  14   6   8      130.33       80.14     28.77 o 
  16   6   8      139.40      188.61     17.17 o 
  18   6   8        1.77       -2.67     21.19 o 
 -23   7   8       43.93       22.48     13.62 o 
 -21   7   8        1.37      -16.64     25.29 o 
 -19   7   8      196.26      198.36     17.44 o 
 -17   7   8      349.81      316.39     19.03 o 
 -15   7   8      426.62      426.28     19.85 o 
 -13   7   8     2020.09     2658.22    136.19 o 
 -11   7   8     1544.37     1590.20    154.24 o 
  -9   7   8     1706.41     1803.12    132.82 o 
  -7   7   8      638.48      524.08     45.29 o 
  -5   7   8      501.68      522.81     49.27 o 
  -3   7   8      546.76      630.71    112.01 o 
  -1   7   8     3752.90     1748.32   1431.95 o 
   1   7   8     1031.73      933.11    287.67 o 
   3   7   8      194.26      153.07     22.34 o 
   5   7   8      547.67      525.02     33.36 o 
   7   7   8       38.49       -4.26     29.28 o 
   9   7   8      709.54      537.04     27.24 o 
  11   7   8      292.43      354.84     30.60 o 
  13   7   8      412.11      478.69     32.75 o 
  15   7   8       13.27       40.19     15.15 o 
  17   7   8        0.03       -1.38     22.49 o 
 -22   8   8        8.47        8.05     12.88 o 
 -20   8   8        8.76       38.58     17.87 o 
 -18   8   8       18.31       10.78     16.53 o 
 -16   8   8      717.75     1001.89     27.85 o 
 -14   8   8      922.73      743.92     23.58 o 
 -12   8   8     1767.57     1883.09    176.58 o 
 -10   8   8      482.11      439.34     46.21 o 
  -8   8   8      680.74      630.61     88.14 o 
  -6   8   8      140.91      145.49     38.87 o 
  -4   8   8     1222.38     1186.18    212.39 o 
  -2   8   8      202.69      198.68     46.82 o 
   0   8   8      302.74      306.22     55.39 o 
   2   8   8     2997.38     3227.18    482.31 o 
   4   8   8        0.60      -34.28     39.48 o 
   6   8   8      685.10      952.61     29.99 o 
   8   8   8     1366.58     1085.62     42.85 o 
  10   8   8      913.08      790.85     24.75 o 
  12   8   8      214.00      165.03     17.17 o 
  14   8   8        2.26       -5.36     25.44 o 
  16   8   8       53.90       81.24     13.50 o 
 -21   9   8        7.10        6.82     28.16 o 
 -19   9   8        1.26       18.81     15.70 o 
 -17   9   8        8.71      -23.32     28.66 o 
 -15   9   8        4.22      -13.49     30.29 o 
 -13   9   8      276.84      231.02     17.77 o 
 -11   9   8     2194.04     2268.55    184.85 o 
  -9   9   8     6426.08     6558.81    754.69 o 
  -7   9   8      332.09      342.07     31.52 o 
  -5   9   8      746.38      658.58    142.61 o 
  -3   9   8      994.94      935.53    101.91 o 
  -1   9   8      578.02      537.42     46.52 o 
   1   9   8      328.82      406.26     52.33 o 
   3   9   8     1069.83     1089.66    146.59 o 
   5   9   8     1420.59     1249.60     64.88 o 
   7   9   8       49.67       45.65     29.69 o 
   9   9   8       56.18       93.76     36.11 o 
  11   9   8      750.32      819.39     34.89 o 
  13   9   8      218.36      207.08     34.89 o 
  15   9   8       53.43       35.43     15.27 o 
 -20  10   8       60.31       94.03     11.66 o 
 -18  10   8       17.01        6.92     23.70 o 
 -16  10   8      711.16      581.03     21.39 o 
 -14  10   8      853.08     1045.72     47.44 o 
 -12  10   8      259.47      135.27     16.66 o 
 -10  10   8       24.90       30.60     14.28 o 
  -8  10   8     1793.94     1744.67    204.74 o 
  -6  10   8     2136.14     2057.03    300.53 o 
  -4  10   8       74.04      108.41     16.83 o 
  -2  10   8      205.92      239.28     23.87 o 
   0  10   8      365.18      383.89     19.17 o 
   2  10   8      711.61      732.38     62.43 o 
   4  10   8      594.81      483.23     45.29 o 
   6  10   8      490.39      537.48     21.42 o 
   8  10   8        5.68       34.16     13.13 o 
  10  10   8      281.31      208.51     28.16 o 
  12  10   8      321.99      345.13     18.24 o 
  14  10   8      163.28      234.21     31.83 o 
 -19  11   8      412.98      377.75     19.89 o 
 -17  11   8        8.03       30.24     10.60 o 
 -15  11   8        0.09      -33.77     25.44 o 
 -13  11   8      217.20      160.38     17.09 o 
 -11  11   8      151.13      152.39     42.23 o 
  -9  11   8      351.47      319.51     49.58 o 
  -7  11   8     1030.37      958.12    134.66 o 
  -5  11   8        7.88      -13.47     14.28 o 
  -3  11   8       11.91       19.78     31.83 o 
  -1  11   8       70.31      116.94     15.25 o 
   1  11   8        4.46       18.59     26.75 o 
   3  11   8       48.69       74.21     16.22 o 
   5  11   8       16.40       59.38     22.65 o 
   7  11   8       22.62       36.41     20.20 o 
   9  11   8       74.95       19.64     17.57 o 
  11  11   8       57.49       84.99     14.38 o 
  13  11   8       30.81       75.88     13.47 o 
 -16  12   8        8.06       47.74     10.60 o 
 -14  12   8       22.93       10.80     14.73 o 
 -12  12   8        0.17      -17.42     22.93 o 
 -10  12   8       64.55       29.77     16.17 o 
  -8  12   8       70.72       36.92     21.73 o 
  -6  12   8      122.93      105.69     14.54 o 
  -4  12   8      204.67      234.16     17.17 o 
  -2  12   8        2.04       -4.70     32.75 o 
   0  12   8      172.50      231.02     27.54 o 
   2  12   8      172.33       77.79     15.79 o 
   4  12   8        8.56       10.88     27.77 o 
   6  12   8        0.51        3.29     24.18 o 
   8  12   8        2.16       -0.21     24.82 o 
  10  12   8       28.67       12.23     16.46 o 
  12  12   8       91.62       68.65     18.06 o 
 -13  13   8       95.21       70.52     12.33 o 
 -11  13   8       11.66        8.35     21.78 o 
  -9  13   8        2.54       -7.46     22.64 o 
  -7  13   8      154.65      134.33     14.38 o 
  -5  13   8       56.52       64.85     14.06 o 
  -3  13   8      521.17      538.77     20.55 o 
  -1  13   8      729.12      797.88     22.51 o 
   1  13   8       59.34       84.83     13.85 o 
   3  13   8      213.22      184.54     21.12 o 
   5  13   8      106.18       91.20     12.63 o 
   7  13   8        2.48       -6.89     20.56 o 
   9  13   8       24.21       32.48     22.65 o 
 -10  14   8        0.04        9.12     18.12 o 
  -8  14   8        0.10       13.47     22.34 o 
  -6  14   8        8.24       23.41     17.44 o 
  -4  14   8        7.81        6.46     14.06 o 
  -2  14   8        3.69       22.34     14.29 o 
   0  14   8        0.17       -3.04     25.71 o 
   2  14   8       21.87       52.74     23.56 o 
   4  14   8       48.41       19.89     10.82 o 
   6  14   8       16.82       22.54     10.16 o 
  -5  15   8        0.83      -31.22     23.26 o 
  -3  15   8        0.10       12.45     18.36 o 
  -1  15   8        5.99        7.64     17.30 o 
 -25   1   9      263.75      337.91     16.23 o 
 -23   1   9      435.08      351.30     19.03 o 
 -21   1   9      233.45      210.49     16.66 o 
 -19   1   9       25.26       45.64     21.12 o 
 -17   1   9    15490.93    15481.34    158.82 o 
 -15   1   9      564.63      652.26     19.69 o 
 -13   1   9     5853.11     5370.09    182.70 o 
 -11   1   9     7305.51     8981.91     94.32 o 
  -9   1   9     4490.42     6477.61    122.41 o 
  -7   1   9     8130.44     8353.99     77.23 o 
  -5   1   9     2135.01     3861.71    111.70 o 
  -3   1   9     1228.83      808.41     75.59 o 
  -1   1   9     5646.10     6365.77    393.87 o 
   1   1   9      125.74       57.09      8.62 o 
   3   1   9      591.47     1075.07    120.58 o 
   5   1   9      518.32      272.40     19.89 o 
   7   1   9     8511.27     7085.89    207.19 o 
   9   1   9      286.34      396.79     16.56 o 
  11   1   9      549.35      503.60     22.03 o 
  13   1   9       17.34        1.62     20.30 o 
  15   1   9        3.15        4.82     28.56 o 
  17   1   9      279.95      291.65     30.30 o 
  19   1   9        1.14       -1.72     24.23 o 
 -26   2   9      140.40      168.58     13.16 o 
 -24   2   9      145.81      140.74     14.93 o 
 -22   2   9      744.38      747.89     22.49 o 
 -20   2   9     3524.36     3217.47     69.01 o 
 -18   2   9     1255.96     1478.67     34.28 o 
 -16   2   9     6602.83     6303.68     99.11 o 
 -14   2   9      455.94      503.98     17.09 o 
 -12   2   9    16818.08    17425.15    689.81 o 
 -10   2   9     4816.81     4008.95     81.41 o 
  -8   2   9     5822.53     5679.92     99.77 o 
  -6   2   9      778.50      528.80     18.36 o 
  -4   2   9    17572.76    15853.48    338.78 o 
  -2   2   9     1170.06     1712.09     35.69 o 
   0   2   9      444.43      373.87     11.23 o 
   2   2   9    19347.18    21703.77    556.37 o 
   4   2   9     2778.72     2557.15    184.54 o 
   6   2   9     1043.36     1435.88     31.38 o 
   8   2   9      326.87      446.64     28.16 o 
  10   2   9     5936.76     5454.95    410.09 o 
  12   2   9      850.25      712.42     55.09 o 
  14   2   9     5144.71     4962.73    166.48 o 
  16   2   9      110.05      115.56     15.79 o 
  18   2   9       38.45       25.85     16.58 o 
  20   2   9       10.59       14.05     21.19 o 
 -25   3   9        0.25        8.72     14.17 o 
 -23   3   9       96.32      130.37     14.69 o 
 -21   3   9      331.92      320.24     24.48 o 
 -19   3   9      754.43      589.59     23.79 o 
 -17   3   9      952.53      772.35     23.13 o 
 -15   3   9     1029.51     1183.31     49.58 o 
 -13   3   9     3915.91     3992.76    199.23 o 
 -11   3   9     4268.07     4868.31    185.76 o 
  -9   3   9     3052.18     3311.53     92.42 o 
  -7   3   9    12969.74    14681.98    483.54 o 
  -5   3   9     3447.55     4084.32     56.48 o 
  -3   3   9     8985.97     8385.71    150.88 o 
  -1   3   9     8861.89     8846.51    479.87 o 
   1   3   9     8193.85     8404.76    345.82 o 
   3   3   9      675.42      692.17     16.22 o 
   5   3   9       30.73       21.02     13.93 o 
   7   3   9     5063.91     5058.13    231.98 o 
   9   3   9      273.79      363.73     74.98 o 
  11   3   9       79.26       99.54     17.05 o 
  13   3   9     1369.92     1394.84     61.82 o 
  15   3   9      518.27      678.11     54.47 o 
  17   3   9      394.69      566.25     20.55 o 
  19   3   9       35.36       14.89     15.28 o 
 -24   4   9      181.34      202.48     14.93 o 
 -22   4   9        5.22      -28.03     45.29 o 
 -20   4   9      168.62      287.29     18.82 o 
 -18   4   9     1683.48     1639.77     56.00 o 
 -16   4   9     5386.14     5667.56     99.32 o 
 -14   4   9      247.81      363.70     86.30 o 
 -12   4   9     2725.06     3107.35    104.66 o 
 -10   4   9     1294.10     1262.18     83.85 o 
  -8   4   9      296.82      254.66     12.55 o 
  -6   4   9    10485.15     9620.93    274.82 o 
  -4   4   9       32.50       32.18     11.99 o 
  -2   4   9     2125.95     1985.93    266.56 o 
   0   4   9      200.88      146.51     21.42 o 
   2   4   9        8.66        8.76     19.52 o 
   4   4   9     1750.28     1759.73     37.34 o 
   6   4   9      155.87      115.11     27.54 o 
   8   4   9     4862.11     5086.02    489.96 o 
  10   4   9        4.26        3.71     29.99 o 
  12   4   9      410.23      478.82     26.32 o 
  14   4   9      792.52      752.07     23.79 o 
  16   4   9        9.08      -11.39     27.77 o 
  18   4   9        0.82      -22.99     24.82 o 
  20   4   9        0.05      -34.00     25.10 o 
 -25   5   9        4.12       16.24     13.06 o 
 -23   5   9       80.79       93.66     15.30 o 
 -21   5   9      410.07      353.54     19.69 o 
 -19   5   9      153.51      105.73     47.44 o 
 -17   5   9     3843.91     3945.09     75.96 o 
 -15   5   9       31.35       55.05     25.10 o 
 -13   5   9        4.33      -44.83     24.88 o 
 -11   5   9     5711.29     5759.48    438.86 o 
  -9   5   9     1251.48     1018.17     72.84 o 
  -7   5   9     5156.96     5226.37    421.72 o 
  -5   5   9     9950.65    10446.68    664.10 o 
  -3   5   9      979.73      868.44    159.14 o 
  -1   5   9       93.99       97.29     47.74 o 
   1   5   9     2589.81     1732.94    546.28 o 
   3   5   9     7477.01     6298.79    764.79 o 
   5   5   9        6.66        7.38     20.49 o 
   7   5   9      244.05      176.97     15.69 o 
   9   5   9       33.03      -16.11     29.36 o 
  11   5   9     3788.56     3808.18    213.31 o 
  13   5   9      912.07     1119.47    110.79 o 
  15   5   9      552.53      784.09     45.29 o 
  17   5   9      187.67      134.72     22.65 o 
  19   5   9       71.55       65.09     12.03 o 
 -24   6   9      121.58      142.23     12.76 o 
 -22   6   9        1.53       13.95     23.26 o 
 -20   6   9       29.36        1.66     26.39 o 
 -18   6   9      170.45      122.11     37.03 o 
 -16   6   9      778.59      922.44     25.52 o 
 -14   6   9       42.91       10.05     27.97 o 
 -12   6   9      599.78      646.47     48.35 o 
 -10   6   9       95.25       73.88     13.16 o 
  -8   6   9     1497.98     1339.31     53.56 o 
  -6   6   9      759.78     1109.82    114.15 o 
  -4   6   9     3399.97     3897.51    357.15 o 
  -2   6   9        8.24        3.14     21.09 o 
   0   6   9      835.12      736.72    358.68 o 
   2   6   9     4435.12     2895.72    840.99 o 
   4   6   9      993.85      977.23    173.22 o 
   6   6   9      471.38      407.15     18.30 o 
   8   6   9      392.24      328.75     18.82 o 
  10   6   9      806.08     1043.59     28.16 o 
  12   6   9     1227.48     1377.98     56.92 o 
  14   6   9      760.64      766.39     35.19 o 
  16   6   9      111.08       97.62     14.93 o 
  18   6   9      105.89      101.52     11.59 o 
 -23   7   9       93.46       89.67     41.01 o 
 -21   7   9      492.27      491.60     19.46 o 
 -19   7   9      992.47     1176.08     32.75 o 
 -17   7   9     1971.27     1932.86     58.76 o 
 -15   7   9      181.06      100.17     16.66 o 
 -13   7   9      527.04      608.98     22.29 o 
 -11   7   9      292.18      139.15     30.60 o 
  -9   7   9     1654.45     1934.93    182.40 o 
  -7   7   9     1938.69     2053.63    158.53 o 
  -5   7   9     2683.48     2402.70    273.29 o 
  -3   7   9      450.69      397.37     79.57 o 
  -1   7   9     1055.41      830.95    403.97 o 
   1   7   9      881.34      472.12    191.58 o 
   3   7   9      354.58      313.84     60.60 o 
   5   7   9     1790.09     1749.14     36.35 o 
   7   7   9     2352.10     2546.58     54.38 o 
   9   7   9      165.77      130.85     69.78 o 
  11   7   9       35.59       -5.08     20.01 o 
  13   7   9      280.38      176.98     17.96 o 
  15   7   9      398.71      501.46     19.26 o 
  17   7   9      233.20      278.58     33.05 o 
 -22   8   9        0.06        3.87     18.82 o 
 -20   8   9      187.85      148.93     15.32 o 
 -18   8   9      438.11      466.40     19.69 o 
 -16   8   9       58.42       38.12     14.06 o 
 -14   8   9        0.76        2.58     17.67 o 
 -12   8   9       59.55       97.43     15.79 o 
 -10   8   9      191.07      274.58     17.09 o 
  -8   8   9      282.30      270.87     29.07 o 
  -6   8   9      492.45      533.72     52.94 o 
  -4   8   9        6.66       77.42     54.17 o 
  -2   8   9      524.38      426.17     82.94 o 
   0   8   9      288.74      251.12    108.64 o 
   2   8   9      161.45      116.60     63.66 o 
   4   8   9     1190.78     1309.19     86.91 o 
   6   8   9      142.77       52.12     20.29 o 
   8   8   9       45.02       14.82     22.30 o 
  10   8   9      737.76      677.98     22.39 o 
  12   8   9       86.41       45.71     22.09 o 
  14   8   9      173.46      263.61     15.86 o 
  16   8   9        2.66      -22.29     21.78 o 
 -21   9   9      151.64      127.19     12.46 o 
 -19   9   9       72.38       58.98     19.28 o 
 -17   9   9      407.77      268.30     17.09 o 
 -15   9   9      539.96      597.00     23.15 o 
 -13   9   9      283.83      117.41     44.99 o 
 -11   9   9      381.61      397.91     21.19 o 
  -9   9   9      489.74      395.99     31.22 o 
  -7   9   9      297.72      295.50     34.89 o 
  -5   9   9     2289.31     2266.53    418.35 o 
  -3   9   9      177.28      163.83     28.46 o 
  -1   9   9      763.31      735.28     58.15 o 
   1   9   9     1567.25     1364.24    247.89 o 
   3   9   9        6.67        1.47     31.54 o 
   5   9   9      163.53      206.10     18.82 o 
   7   9   9     1037.90     1044.63     27.36 o 
   9   9   9       49.50      121.48     22.65 o 
  11   9   9      125.04       72.16     37.34 o 
  13   9   9        0.29        0.21     33.66 o 
  15   9   9       13.36        8.89     22.06 o 
 -20  10   9        8.20       29.69     30.60 o 
 -18  10   9      117.22       68.19     28.16 o 
 -16  10   9       12.68       32.79     22.03 o 
 -14  10   9       69.79       59.92     14.54 o 
 -12  10   9       49.13       89.00     15.14 o 
 -10  10   9        0.08       11.80     15.47 o 
  -8  10   9       69.28       84.52     54.17 o 
  -6  10   9      979.66     1106.57    175.05 o 
  -4  10   9       49.16       59.17     15.30 o 
  -2  10   9      295.16      226.82     29.07 o 
   0  10   9     1571.82     1950.66     42.43 o 
   2  10   9     1547.35     1245.98    104.97 o 
   4  10   9       50.40       -6.85     23.87 o 
   6  10   9       20.09       10.65     28.66 o 
   8  10   9       71.16       96.86     16.73 o 
  10  10   9       16.34      -53.82     26.91 o 
  12  10   9      341.07      269.52     16.12 o 
  14  10   9       41.24       28.98     14.33 o 
 -17  11   9       29.65        7.83     14.72 o 
 -15  11   9       74.38      118.45     14.49 o 
 -13  11   9      203.44      206.23     30.91 o 
 -11  11   9      103.57      129.28     15.79 o 
  -9  11   9        0.23       17.18     25.14 o 
  -7  11   9      577.47      567.81     78.96 o 
  -5  11   9     1314.24     1176.98    160.36 o 
  -3  11   9      103.46      102.65     15.91 o 
  -1  11   9        0.93      -11.80     25.86 o 
   1  11   9        2.51        0.00     40.09 o 
   3  11   9        3.03        0.00     33.05 o 
   5  11   9      229.22      356.55     21.42 o 
   7  11   9       31.89       35.20     13.67 o 
   9  11   9      237.84      220.54     16.66 o 
  11  11   9        2.21       14.53     22.49 o 
  13  11   9        0.21      -12.10     25.10 o 
 -16  12   9       42.38        7.24     19.03 o 
 -14  12   9      191.17      208.23     14.49 o 
 -12  12   9      237.16      179.03     14.93 o 
 -10  12   9      122.01       89.07     13.07 o 
  -8  12   9      405.53      376.94     55.70 o 
  -6  12   9       22.89       23.25     17.02 o 
  -4  12   9      845.35      805.47    107.42 o 
  -2  12   9      926.50     1091.91     35.50 o 
   0  12   9       59.17      103.32     16.56 o 
   2  12   9      223.70      160.98     28.46 o 
   4  12   9        4.41       -4.13     24.55 o 
   6  12   9      100.86      101.62     15.15 o 
   8  12   9      428.54      397.00     17.75 o 
  10  12   9      149.87      170.35     13.77 o 
 -13  13   9       22.38       25.93     12.83 o 
 -11  13   9       16.05       27.23     20.20 o 
  -9  13   9      133.30      111.19     18.67 o 
  -7  13   9       99.09      121.81     13.20 o 
  -5  13   9        0.09      -32.04     22.39 o 
  -3  13   9      253.61      221.41     15.79 o 
  -1  13   9      580.85      625.83     21.64 o 
   1  13   9      106.57       99.27     13.20 o 
   3  13   9       29.39       -5.20     32.44 o 
   5  13   9      105.28      126.39     13.33 o 
   7  13   9       15.78       25.84     13.44 o 
 -10  14   9        0.74       -9.21     21.12 o 
  -8  14   9       21.83       -7.74     19.03 o 
  -6  14   9       56.36       22.97     15.51 o 
  -4  14   9       39.60       70.14     11.32 o 
  -2  14   9       11.25       -4.50     21.42 o 
   0  14   9       10.61       22.83     10.98 o 
   2  14   9      104.97       76.89     11.03 o 
   4  14   9      249.64      231.86     33.97 o 
 -26   0  10     1025.61      955.05     26.01 o 
 -24   0  10      251.84      308.98     21.73 o 
 -22   0  10        4.61        3.06     24.66 o 
 -20   0  10     1451.51     1491.12     30.92 o 
 -18   0  10      824.23      773.62     23.56 o 
 -16   0  10     5833.70     6131.73     97.56 o 
 -14   0  10     8348.10     7581.33     99.54 o 
 -12   0  10    15049.61    13165.85    347.96 o 
 -10   0  10        3.19       22.77      8.43 o 
  -8   0  10     3022.06     2397.38     46.09 o 
  -6   0  10     9245.66    13299.17    373.98 o 
  -4   0  10     8693.82     6513.29    299.00 o 
  -2   0  10      817.59      829.67     18.18 o 
   0   0  10      160.05       15.55     16.86 o 
   2   0  10    17428.74    15915.17   1330.65 o 
   4   0  10      853.45     1325.44     85.08 o 
   6   0  10     6485.98     7733.89    331.74 o 
   8   0  10     7704.41     7079.12    527.91 o 
  10   0  10     3888.40     3589.06    244.52 o 
  12   0  10     4506.31     4237.76    250.64 o 
  14   0  10      561.46      641.86     23.79 o 
  16   0  10       98.72       86.63     15.36 o 
  18   0  10      363.26      400.95     36.42 o 
  20   0  10        8.03       16.81     18.91 o 
 -25   1  10        0.45       -2.01     19.28 o 
 -23   1  10      120.20       59.05     14.49 o 
 -21   1  10      348.87      353.79     18.82 o 
 -19   1  10       41.49       42.09     23.87 o 
 -17   1  10      325.39      431.92     38.25 o 
 -15   1  10       19.93       -1.48     23.56 o 
 -13   1  10       70.21       48.59     32.75 o 
 -11   1  10     3925.99     4067.45     65.56 o 
  -9   1  10    16218.63    17515.46    127.01 o 
  -7   1  10     4463.15     5063.76     63.62 o 
  -5   1  10     2788.98     2640.86     45.01 o 
  -3   1  10     3200.50     3361.37     96.71 o 
  -1   1  10     1022.12     1661.57     85.69 o 
   1   1  10    22389.09    23463.59    947.80 o 
   3   1  10     5273.31     6277.64    237.48 o 
   5   1  10      357.00      136.20     12.33 o 
   7   1  10      207.31      308.12     14.49 o 
   9   1  10      101.64      182.75     25.10 o 
  11   1  10      775.92      844.36     62.74 o 
  13   1  10     1891.81     2067.13    131.60 o 
  15   1  10      100.55      102.02     22.65 o 
  17   1  10      137.10      184.22     16.23 o 
  19   1  10      225.59      166.90     17.44 o 
 -26   2  10        3.40       -5.43     18.98 o 
 -24   2  10        4.95       -8.62     22.69 o 
 -22   2  10        6.64       -2.51     28.84 o 
 -20   2  10      782.36      759.22     23.79 o 
 -18   2  10     1109.87     1359.98     60.90 o 
 -16   2  10      502.17      435.76     20.55 o 
 -14   2  10     1222.97      983.29     21.19 o 
 -12   2  10     7404.06     6771.31    186.07 o 
 -10   2  10      596.36      409.40     14.06 o 
  -8   2  10     4791.46     6205.92     84.77 o 
  -6   2  10     6878.52     7194.01    164.65 o 
  -4   2  10      442.68      497.57     15.30 o 
  -2   2  10     1451.05     2268.20     43.05 o 
   0   2  10      551.95      494.11     19.59 o 
   2   2  10     2095.35     2087.87    105.89 o 
   4   2  10     9424.22     9861.56    474.97 o 
   6   2  10      323.50      242.39     14.06 o 
   8   2  10     2340.76     2163.31     45.21 o 
  10   2  10       29.66       21.56     26.74 o 
  12   2  10     3059.40     3234.02    205.04 o 
  14   2  10      233.49      344.30     18.82 o 
  16   2  10        3.57       11.07     23.62 o 
  18   2  10        0.54        6.33     16.93 o 
  20   2  10      194.89      226.07     12.72 o 
 -25   3  10       33.44       12.40     18.82 o 
 -23   3  10      618.12      612.13     23.26 o 
 -21   3  10       67.88       65.69     28.77 o 
 -19   3  10     1084.09     1265.57     63.66 o 
 -17   3  10      904.08      846.62     25.40 o 
 -15   3  10       66.05       77.03     38.56 o 
 -13   3  10     1650.48     1489.75     67.94 o 
 -11   3  10      457.58      538.70     32.13 o 
  -9   3  10       53.84       49.80     37.95 o 
  -7   3  10    34090.21    40740.87   1020.33 o 
  -5   3  10      171.57      130.62      9.73 o 
  -3   3  10     3819.84     4013.61     86.61 o 
  -1   3  10     7556.92     6836.25    183.62 o 
   1   3  10     2155.37     1980.12     79.88 o 
   3   3  10     1776.05     1191.55     25.49 o 
   5   3  10       84.42      232.49     12.90 o 
   7   3  10     1483.21     1205.43     26.39 o 
   9   3  10      319.06      274.87     17.17 o 
  11   3  10      790.99      840.22     48.05 o 
  13   3  10        4.71        5.68     30.56 o 
  15   3  10      617.88      611.41     22.72 o 
  17   3  10       24.89       14.18     16.60 o 
  19   3  10        1.38      -11.96     15.61 o 
 -24   4  10       41.26       27.29     15.91 o 
 -22   4  10      228.41      287.40     17.75 o 
 -20   4  10      196.69      260.44     17.68 o 
 -18   4  10      473.09      462.09     41.93 o 
 -16   4  10        4.67        9.30     28.56 o 
 -14   4  10      124.00      173.30     21.42 o 
 -12   4  10      974.86      987.45     98.24 o 
 -10   4  10     1763.50     1920.50    130.68 o 
  -8   4  10     8618.79     8771.96    335.11 o 
  -6   4  10     2458.74     3464.90     58.86 o 
  -4   4  10        7.14       47.69     19.59 o 
  -2   4  10     1124.85     1007.52    103.44 o 
   0   4  10     1715.10     1743.82    303.89 o 
   2   4  10        7.85      -15.09     19.85 o 
   4   4  10      913.58      687.62     18.39 o 
   6   4  10       11.57       20.41     22.03 o 
   8   4  10      222.94      344.53     25.40 o 
  10   4  10     1935.97     1623.95     38.87 o 
  12   4  10      866.88     1026.62     62.13 o 
  14   4  10      205.08      273.94     19.52 o 
  16   4  10      192.73      209.10     37.34 o 
  18   4  10        0.88      -27.88     21.19 o 
 -25   5  10      117.83      125.16     25.71 o 
 -23   5  10       13.96      -18.17     22.39 o 
 -21   5  10      102.41      116.61     14.93 o 
 -19   5  10       33.86       93.74     14.06 o 
 -17   5  10     1590.64     1808.68     36.55 o 
 -15   5  10     3216.51     2618.11     56.38 o 
 -13   5  10      748.55      849.27     58.15 o 
 -11   5  10     1987.80     2166.30    160.67 o 
  -9   5  10      802.87      885.90     42.54 o 
  -7   5  10     5530.10     6437.61    132.82 o 
  -5   5  10     1018.27     1401.12     57.53 o 
  -3   5  10        0.10       35.50     23.56 o 
  -1   5  10      792.80      582.72    162.51 o 
   1   5  10     1480.24     1093.13    255.85 o 
   3   5  10      529.52      632.49     61.21 o 
   5   5  10       29.92       42.00     12.55 o 
   7   5  10      231.09      181.85     16.99 o 
   9   5  10      268.64      301.74     20.12 o 
  11   5  10       15.53       27.98     37.03 o 
  13   5  10       10.58       18.17     27.06 o 
  15   5  10        3.41       34.08     41.62 o 
  17   5  10      230.28      327.60     33.97 o 
 -24   6  10        3.47      -35.68     19.60 o 
 -22   6  10        0.37        4.69     24.13 o 
 -20   6  10        8.45      -20.92     27.46 o 
 -18   6  10        5.47       18.49     28.56 o 
 -16   6  10       27.17       16.93     19.75 o 
 -14   6  10       54.03       94.29     16.38 o 
 -12   6  10      878.38      630.47     32.13 o 
 -10   6  10      208.92      240.81     14.49 o 
  -8   6  10      213.45      212.11     19.28 o 
  -6   6  10     1422.24     1541.93    130.98 o 
  -4   6  10      426.41      280.97     51.72 o 
  -2   6  10        3.70       31.19     22.95 o 
   0   6  10     1109.84      815.09    340.62 o 
   2   6  10        3.93       50.93     22.65 o 
   4   6  10     3003.10     2999.76    339.39 o 
   6   6  10      899.63      944.93     30.30 o 
   8   6  10      255.23       93.24     52.94 o 
  10   6  10      216.56      165.26     17.60 o 
  12   6  10      966.74      947.82     53.86 o 
  14   6  10      302.76      312.89     18.04 o 
  16   6  10       84.39      118.06     20.20 o 
  18   6  10        5.65      -15.78     35.81 o 
 -23   7  10       98.92      148.62     11.90 o 
 -21   7  10      158.72      187.80     16.43 o 
 -19   7  10        9.60        9.28     13.20 o 
 -17   7  10       89.18       23.28     30.72 o 
 -15   7  10     1501.09     1319.94     78.35 o 
 -13   7  10     1478.14     1633.38     93.95 o 
 -11   7  10     1486.10     1536.62    117.82 o 
  -9   7  10       42.74       53.11     18.36 o 
  -7   7  10      310.06      263.48     17.44 o 
  -5   7  10      187.32      230.06     22.65 o 
  -3   7  10      996.77      903.69    256.15 o 
  -1   7  10      588.80      572.45    261.36 o 
   1   7  10       35.29       26.82     13.77 o 
   3   7  10      376.40      279.64     29.69 o 
   5   7  10     1862.95     1640.88    108.95 o 
   7   7  10      965.84     1023.92     28.23 o 
   9   7  10        0.83        1.95     33.66 o 
  11   7  10        8.59       11.46     30.13 o 
  13   7  10      140.06       98.22     15.86 o 
  15   7  10        1.23        5.76     32.13 o 
  17   7  10       26.00       19.39     22.65 o 
 -22   8  10       71.38       96.81     11.90 o 
 -20   8  10       25.63        0.56     26.63 o 
 -18   8  10       97.99      146.85     15.94 o 
 -16   8  10      463.20      451.91     20.99 o 
 -14   8  10      234.84      156.68     16.66 o 
 -12   8  10     2022.11     2199.98    125.78 o 
 -10   8  10      775.87      691.98     27.85 o 
  -8   8  10     4639.60     4257.54    511.39 o 
  -6   8  10     2401.80     2358.16    299.30 o 
  -4   8  10        0.21       40.87     15.48 o 
  -2   8  10       16.44       21.01     37.95 o 
   0   8  10       82.65       92.14     15.91 o 
   2   8  10     4396.48     3347.54   1191.71 o 
   4   8  10      757.45      843.34    124.56 o 
   6   8  10     1180.53     1250.05     48.35 o 
   8   8  10      628.95      555.15     22.57 o 
  10   8  10       98.18      140.80     16.23 o 
  12   8  10      372.85      457.55     20.99 o 
  14   8  10       28.25       -0.95     32.75 o 
  16   8  10       35.09       46.90     22.34 o 
 -21   9  10       73.68       54.45     10.72 o 
 -19   9  10        7.52       59.26     13.16 o 
 -17   9  10       11.31       -8.26     30.60 o 
 -15   9  10      758.97      868.28     25.09 o 
 -13   9  10      349.78      310.70     18.82 o 
 -11   9  10        2.20      -58.63     34.28 o 
  -9   9  10     1415.73     1318.75    145.67 o 
  -7   9  10     2390.79     2386.81    333.58 o 
  -5   9  10      231.72      220.03     30.91 o 
  -3   9  10       43.34       35.15     18.99 o 
  -1   9  10     1007.77      804.28    394.79 o 
   1   9  10     2387.59     1866.58    716.43 o 
   3   9  10     1675.83     1280.15    213.31 o 
   5   9  10       72.17      176.77     17.60 o 
   7   9  10      175.82      241.18     17.60 o 
   9   9  10      279.74      212.41     16.73 o 
  11   9  10     1001.99     1197.88     48.05 o 
  13   9  10      565.03      577.82     20.47 o 
  15   9  10       94.18       73.26     11.15 o 
 -20  10  10       12.19      -18.38     25.40 o 
 -18  10  10       97.37      124.36     13.59 o 
 -16  10  10      124.07       97.34     48.66 o 
 -14  10  10        6.43       26.58     16.53 o 
 -12  10  10       69.19       70.28     23.87 o 
 -10  10  10       97.98       85.04     16.22 o 
  -8  10  10     1690.68     1476.64    119.97 o 
  -6  10  10       91.97      122.91     37.95 o 
  -4  10  10       16.04        7.33     29.39 o 
  -2  10  10       37.82        3.46     30.51 o 
   0  10  10      379.50      399.56     48.35 o 
   2  10  10     1835.07     1594.12    265.03 o 
   4  10  10     1437.50     1281.64    133.43 o 
   6  10  10       12.02      -51.04     29.69 o 
   8  10  10       19.69       38.56     14.69 o 
  10  10  10       14.61      -13.89     19.89 o 
  12  10  10       41.48       68.50     12.90 o 
 -17  11  10       72.53      165.37     13.50 o 
 -15  11  10        6.58      -30.11     23.99 o 
 -13  11  10      139.00      237.06     28.16 o 
 -11  11  10      176.55      193.55     17.52 o 
  -9  11  10      316.87      331.30     27.85 o 
  -7  11  10        9.35       37.37     17.62 o 
  -5  11  10      115.58       80.97     40.70 o 
  -3  11  10      349.52      315.38     18.82 o 
  -1  11  10     1117.49     1286.35     60.29 o 
   1  11  10      513.60      386.61     32.13 o 
   3  11  10       56.86      107.32     15.39 o 
   5  11  10        0.71        9.74     26.32 o 
   7  11  10        4.48       12.85     17.32 o 
   9  11  10        2.54      -51.06     25.53 o 
  11  11  10        0.06        3.30     16.53 o 
 -16  12  10       30.88       40.78     12.55 o 
 -14  12  10        0.11       -3.38     20.12 o 
 -12  12  10       44.29       59.33     13.50 o 
 -10  12  10       20.44       16.40     16.85 o 
  -8  12  10      215.87      210.14     27.85 o 
  -6  12  10       16.04       -6.15     16.48 o 
  -4  12  10       16.03       27.68     16.76 o 
  -2  12  10        1.12       38.50     16.92 o 
   0  12  10        1.21      -32.13     28.13 o 
   2  12  10       10.51        2.10     25.59 o 
   4  12  10        0.60       31.14     15.03 o 
   6  12  10       14.33       -3.73     23.51 o 
   8  12  10      498.38      429.13     16.99 o 
  10  12  10      476.65      456.55     16.23 o 
 -13  13  10       46.10       45.14     20.50 o 
 -11  13  10       22.14      -13.49     20.56 o 
  -9  13  10        0.49      -24.04     20.72 o 
  -7  13  10       95.79       92.87     13.50 o 
  -5  13  10        6.98        8.08     23.26 o 
  -3  13  10       11.77       -1.64     14.29 o 
  -1  13  10       14.93        7.24     23.56 o 
   1  13  10        0.19      -12.55     24.67 o 
   3  13  10       72.28      120.63     13.20 o 
   5  13  10        4.82       41.63     22.65 o 
   7  13  10        0.06       -8.97     20.20 o 
 -10  14  10        2.92        2.29     11.25 o 
  -8  14  10       33.89       27.85     12.60 o 
  -6  14  10      114.35       64.59     12.55 o 
  -4  14  10        1.34       -3.21     20.20 o 
  -2  14  10        2.52      -22.60     21.12 o 
   0  14  10       11.43       38.25     10.82 o 
   2  14  10       26.55       22.05     13.85 o 
 -25   1  11       28.87      -13.09     23.36 o 
 -23   1  11       10.51      -17.68     26.82 o 
 -21   1  11       21.47       24.32     18.06 o 
 -19   1  11     1035.49      995.42     25.96 o 
 -17   1  11      173.16      169.96     17.52 o 
 -15   1  11      468.87      462.88     17.30 o 
 -13   1  11     1638.73     1431.63     32.45 o 
 -11   1  11     3801.34     4789.73     72.70 o 
  -9   1  11      394.69      185.70     11.25 o 
  -7   1  11    30565.98    32367.81    451.40 o 
  -5   1  11     1224.76     2418.63     45.88 o 
  -3   1  11      446.23      559.86     12.96 o 
  -1   1  11      233.34       20.50     17.31 o 
   1   1  11     7788.67     7104.44    493.33 o 
   3   1  11       22.96      303.12     49.58 o 
   5   1  11       84.11       13.79     15.28 o 
   7   1  11     1923.99     1781.98    159.75 o 
   9   1  11       31.45       55.33     18.06 o 
  11   1  11      964.23     1148.70     67.33 o 
  13   1  11      218.65      297.63     56.00 o 
  15   1  11        2.41       -7.15     16.92 o 
  17   1  11        5.67       -2.62     26.01 o 
  19   1  11        3.81      -18.57     36.72 o 
 -26   2  11       69.55      130.24     10.82 o 
 -24   2  11        0.76       -4.48     22.39 o 
 -22   2  11     1524.47     1451.69     30.92 o 
 -20   2  11      107.08      189.64     24.79 o 
 -18   2  11     1857.86     1824.68     38.29 o 
 -16   2  11     4169.83     4482.44    231.06 o 
 -14   2  11        7.92       19.44     23.79 o 
 -12   2  11       28.83       28.04     11.03 o 
 -10   2  11     9673.43    11173.64    108.84 o 
  -8   2  11     8259.72     7642.15    100.69 o 
  -6   2  11     4900.02     4786.98     65.57 o 
  -4   2  11    12189.26    14536.84    112.74 o 
  -2   2  11     3840.85     4306.59    149.65 o 
   0   2  11       90.43       61.59     28.46 o 
   2   2  11      985.41     1272.57     26.82 o 
   4   2  11     2092.05     1945.67    179.95 o 
   6   2  11        0.57       13.30     23.78 o 
   8   2  11     1947.30     1523.84     85.08 o 
  10   2  11       49.28        8.50     19.65 o 
  12   2  11       17.38       60.24     16.66 o 
  14   2  11      112.29      180.07     16.23 o 
  16   2  11       87.25       85.97     19.89 o 
  18   2  11        1.31      -20.68     33.36 o 
 -25   3  11       25.36       23.04     11.46 o 
 -23   3  11       33.61        2.37     16.80 o 
 -21   3  11      422.87      294.50     18.39 o 
 -19   3  11     1667.87     1610.24     37.95 o 
 -17   3  11     2311.72     2127.97     45.14 o 
 -15   3  11     2490.70     2640.39     59.27 o 
 -13   3  11        7.17       19.13     14.08 o 
 -11   3  11     1472.55     1484.33     32.19 o 
  -9   3  11     2453.56     2781.01     62.43 o 
  -7   3  11     3031.12     2971.48     56.04 o 
  -5   3  11     2660.33     2994.91    105.28 o 
  -3   3  11     4444.89     4022.51     61.45 o 
  -1   3  11      132.38      197.10     11.41 o 
   1   3  11       66.78      136.81     10.98 o 
   3   3  11       32.12       26.01     10.39 o 
   5   3  11     1067.99      944.42     20.91 o 
   7   3  11      310.99      170.02     16.12 o 
   9   3  11      505.67      547.70     33.97 o 
  11   3  11     3289.77     3885.13    250.34 o 
  13   3  11      135.90      114.79     16.53 o 
  15   3  11        5.96       -9.28     27.91 o 
  17   3  11       74.43       89.62     13.63 o 
  19   3  11       28.86       21.89     12.64 o 
 -24   4  11      263.38      265.59     15.79 o 
 -22   4  11       51.96       60.44     14.49 o 
 -20   4  11       11.46       27.38     17.62 o 
 -18   4  11       49.37       58.03     15.25 o 
 -16   4  11     3601.13     3683.76     70.33 o 
 -14   4  11      113.24      102.39     32.44 o 
 -12   4  11      152.02      228.91     14.49 o 
 -10   4  11       74.52      210.60     12.76 o 
  -8   4  11      333.18      353.00     29.99 o 
  -6   4  11       35.22       52.34     15.61 o 
  -4   4  11     2979.33     2691.06     53.66 o 
  -2   4  11     1814.83     2075.32     42.82 o 
   0   4  11     3512.71     2774.01    304.51 o 
   2   4  11      154.72       66.24     11.15 o 
   4   4  11        8.01        8.95     23.35 o 
   6   4  11      562.69      527.10     30.60 o 
   8   4  11       41.04       69.67     38.25 o 
  10   4  11     2083.95     2065.18    167.10 o 
  12   4  11      593.92      477.50     21.42 o 
  14   4  11      299.36      231.01     17.96 o 
  16   4  11       69.26       73.52     14.93 o 
  18   4  11       48.69       82.85     15.30 o 
 -25   5  11        0.36        8.02     11.38 o 
 -23   5  11      124.82      173.01     13.63 o 
 -21   5  11     1096.01     1095.58     25.52 o 
 -19   5  11      250.80      298.10     18.82 o 
 -17   5  11      541.50      503.57     69.78 o 
 -15   5  11      576.58      681.24     22.29 o 
 -13   5  11     1952.07     1963.82     89.67 o 
 -11   5  11     2038.98     2137.81    112.32 o 
  -9   5  11      337.60      438.50     36.11 o 
  -7   5  11    20194.75    21378.65    637.47 o 
  -5   5  11      536.23      509.84     16.23 o 
  -3   5  11     1368.13     1746.80    176.58 o 
  -1   5  11     1720.68     1786.03    424.17 o 
   1   5  11     1154.72     1118.87    213.31 o 
   3   5  11     1255.35      931.01     79.26 o 
   5   5  11      330.83      408.81     21.42 o 
   7   5  11        7.72      -45.37     29.53 o 
   9   5  11      238.54      285.57     19.52 o 
  11   5  11     1966.07     1963.50    131.90 o 
  13   5  11      130.30      181.11     16.73 o 
  15   5  11       93.00      140.64     31.83 o 
  17   5  11        7.19       -4.77     22.21 o 
 -24   6  11       88.95       70.34     28.77 o 
 -22   6  11       60.95       49.48     45.29 o 
 -20   6  11      123.12      121.85     14.93 o 
 -18   6  11       47.99       39.36     18.27 o 
 -16   6  11       69.93       26.77     14.06 o 
 -14   6  11      453.68      434.35     60.90 o 
 -12   6  11       52.47      123.05     55.70 o 
 -10   6  11      162.63      253.07     16.22 o 
  -8   6  11      195.99      188.22     14.28 o 
  -6   6  11      288.12      344.56     15.61 o 
  -4   6  11      343.62      321.17     46.21 o 
  -2   6  11      464.46      305.56     85.38 o 
   0   6  11        8.46       20.37     15.53 o 
   2   6  11     3047.21     2571.99    635.03 o 
   4   6  11       13.09       11.68     26.47 o 
   6   6  11      484.98      367.83     20.65 o 
   8   6  11     4554.01     4326.34    179.34 o 
  10   6  11      242.05      171.36     18.82 o 
  12   6  11      695.05      662.47     22.72 o 
  14   6  11      981.37     1109.97     36.42 o 
  16   6  11       31.40       47.00     24.79 o 
 -23   7  11       81.61       92.61     17.14 o 
 -21   7  11      202.85      147.07     26.32 o 
 -19   7  11      508.31      741.02     22.46 o 
 -17   7  11     1478.53     1237.66     51.41 o 
 -15   7  11       66.58       93.01     16.66 o 
 -13   7  11      630.24      789.99     50.50 o 
 -11   7  11      509.39      564.72     20.65 o 
  -9   7  11       98.64       78.10     14.28 o 
  -7   7  11      107.28      110.74     13.63 o 
  -5   7  11       14.37       -5.42     26.05 o 
  -3   7  11     3505.91     2822.85    680.32 o 
  -1   7  11       55.60       55.49     21.73 o 
   1   7  11      137.70      186.27     40.40 o 
   3   7  11      698.16      398.26     45.60 o 
   5   7  11      275.70      519.08     33.36 o 
   7   7  11     2001.01     2031.84     44.48 o 
   9   7  11       39.65       -6.12     30.56 o 
  11   7  11        5.43       16.15     17.31 o 
  13   7  11      136.86      129.77     14.81 o 
  15   7  11       71.73       48.07     12.33 o 
 -22   8  11        4.24        8.17     19.08 o 
 -20   8  11       40.70       59.39     14.06 o 
 -18   8  11       59.21       98.44     14.93 o 
 -16   8  11       55.48       46.64     17.57 o 
 -14   8  11       62.51       42.99     19.74 o 
 -12   8  11        0.89      -17.98     28.12 o 
 -10   8  11      356.88      334.61     54.78 o 
  -8   8  11     1094.68     1111.47     89.97 o 
  -6   8  11        2.33       15.03     18.38 o 
  -4   8  11     3566.63     3414.05    418.05 o 
  -2   8  11     2305.78     1665.56    735.71 o 
   0   8  11       67.24       42.85     54.17 o 
   2   8  11      493.22      311.95     81.10 o 
   4   8  11        4.44       35.92     21.74 o 
   6   8  11      352.43      400.53     24.48 o 
   8   8  11      282.47      301.81     18.67 o 
  10   8  11      293.80      297.85     18.91 o 
  12   8  11       35.42       44.75     14.38 o 
  14   8  11       29.79       22.98     14.88 o 
 -21   9  11       37.19       27.90     11.80 o 
 -19   9  11      334.89      468.61     34.89 o 
 -17   9  11       65.41       39.40     22.65 o 
 -15   9  11      198.36       72.43     29.38 o 
 -13   9  11      184.59      306.01     49.27 o 
 -11   9  11       88.86      138.00     16.66 o 
  -9   9  11       15.27       53.83     20.20 o 
  -7   9  11       80.42       -4.83     32.45 o 
  -5   9  11      928.42     1027.81     93.65 o 
  -3   9  11     2336.17     2163.27    415.29 o 
  -1   9  11       76.31       54.58     19.96 o 
   1   9  11      470.07      397.01    115.99 o 
   3   9  11      238.75      379.84     82.32 o 
   5   9  11      599.63      573.26     69.16 o 
   7   9  11       21.53       10.06     18.36 o 
   9   9  11       43.52       56.70     20.81 o 
  11   9  11      167.06      136.98     24.48 o 
  13   9  11       85.05      134.34     20.50 o 
 -20  10  11        2.79      -27.97     17.52 o 
 -18  10  11       26.58       88.76     12.33 o 
 -16  10  11      125.55      133.39     14.11 o 
 -14  10  11      249.88      401.54     19.26 o 
 -12  10  11      337.09      291.20     37.95 o 
 -10  10  11      293.67      337.12     18.82 o 
  -8  10  11       25.96      -16.89     26.18 o 
  -6  10  11      329.51      319.33     71.00 o 
  -4  10  11      576.22      598.86     93.04 o 
  -2  10  11      122.93      125.11     24.18 o 
   0  10  11      564.99      515.16    204.13 o 
   2  10  11      231.23      197.06     30.60 o 
   4  10  11        1.57       -8.81     28.53 o 
   6  10  11        4.13      -51.98     30.84 o 
   8  10  11       27.88       46.28     47.13 o 
  10  10  11       67.20       92.55     30.60 o 
  12  10  11       40.03        1.99     25.71 o 
 -17  11  11       29.22       40.39     13.57 o 
 -15  11  11       17.01       -2.49     23.79 o 
 -13  11  11       57.34       58.18     13.63 o 
 -11  11  11       17.98       24.78     22.34 o 
  -9  11  11       22.29       23.87     17.75 o 
  -7  11  11      674.01      629.77     99.46 o 
  -5  11  11      268.57      246.19     70.39 o 
  -3  11  11       85.72       92.71     16.23 o 
  -1  11  11      196.39      228.96     26.93 o 
   1  11  11      451.10      401.86     79.57 o 
   3  11  11        8.51        0.41     24.84 o 
   5  11  11        0.74       17.63     26.82 o 
   7  11  11       13.83      -21.43     26.74 o 
   9  11  11       24.35       78.88     12.90 o 
  11  11  11       82.91      110.54     21.12 o 
 -16  12  11        9.17      -10.64     26.93 o 
 -14  12  11       39.12       26.41     20.20 o 
 -12  12  11      105.39       42.12     16.59 o 
 -10  12  11        5.12      -36.03     23.70 o 
  -8  12  11       79.68      119.56     24.48 o 
  -6  12  11        0.53       -1.26     26.05 o 
  -4  12  11      235.29      240.17     15.86 o 
  -2  12  11      397.23      423.73     47.44 o 
   0  12  11       29.93       22.77     17.83 o 
   2  12  11       29.94       45.29     17.52 o 
   4  12  11      163.01      186.00     19.89 o 
   6  12  11       73.67       67.53     20.50 o 
   8  12  11       22.10       16.81     19.69 o 
 -13  13  11        0.82        9.24     16.81 o 
 -11  13  11       14.31       25.99     14.08 o 
  -9  13  11      211.47      199.38     24.48 o 
  -7  13  11       34.53       43.70     29.07 o 
  -5  13  11      159.42      166.30     37.95 o 
  -3  13  11      141.25      145.69     19.89 o 
  -1  13  11      110.71      104.30     12.90 o 
   1  13  11       49.96      -28.62     26.63 o 
   3  13  11        7.95       56.40     11.90 o 
   5  13  11        0.13       30.40     12.68 o 
  -8  14  11       67.64       56.34     21.42 o 
  -6  14  11       46.88       51.13     10.72 o 
  -4  14  11        1.47        2.78     34.89 o 
  -2  14  11      117.37       95.84     12.28 o 
   0  14  11      361.08      363.59     15.13 o 
   2  14  11      186.12      199.54     17.14 o 
 -26   0  12      197.27      155.40     12.33 o 
 -24   0  12      404.36      523.61     19.89 o 
 -22   0  12      213.39      240.27     33.36 o 
 -20   0  12      265.62      327.33     22.03 o 
 -18   0  12      465.49      387.92     20.76 o 
 -16   0  12      740.35      628.34     21.19 o 
 -14   0  12    10527.73    10297.64    385.30 o 
 -12   0  12      148.13      161.60     12.98 o 
 -10   0  12     1177.93     1231.18     62.13 o 
  -8   0  12     2423.13     2693.85     53.23 o 
  -6   0  12     8871.89    10951.34    263.50 o 
  -4   0  12      594.87      928.41     85.08 o 
  -2   0  12    21321.29    20376.71   1624.14 o 
   0   0  12     7077.95     9807.67    909.54 o 
   2   0  12     5842.25     5686.41    543.52 o 
   4   0  12     1207.37     1825.23    183.62 o 
   6   0  12      733.87      908.13    110.79 o 
   8   0  12     6431.53     5138.51    429.37 o 
  10   0  12       52.06       32.23     29.07 o 
  12   0  12      310.36      472.86     33.05 o 
  14   0  12       81.06       72.59     16.83 o 
  16   0  12        9.34        5.68     38.87 o 
  18   0  12      210.47      213.64     19.59 o 
 -25   1  12       14.47      -25.41     23.51 o 
 -23   1  12       99.56      134.63     14.98 o 
 -21   1  12      416.86      546.06     20.99 o 
 -19   1  12        4.06        1.70     28.77 o 
 -17   1  12     2670.85     2493.00    106.50 o 
 -15   1  12      713.92      682.99     25.40 o 
 -13   1  12     6733.08     6411.84    154.85 o 
 -11   1  12     1192.03     1286.62     64.27 o 
  -9   1  12     2564.44     2080.96     55.39 o 
  -7   1  12      886.82     1166.26     23.15 o 
  -5   1  12    14401.94    16036.23    499.15 o 
  -3   1  12     2388.57     2735.93     50.84 o 
  -1   1  12       31.03       10.71     17.93 o 
   1   1  12     2966.19     2938.24    216.67 o 
   3   1  12      853.33      780.84     84.77 o 
   5   1  12       95.18       64.70     27.24 o 
   7   1  12     1658.54     1685.69    150.26 o 
   9   1  12      309.38      327.53     34.89 o 
  11   1  12      742.07      759.22     41.01 o 
  13   1  12      278.92      372.40     26.32 o 
  15   1  12       22.66       30.34     21.12 o 
  17   1  12        2.55       29.32     16.83 o 
 -26   2  12        0.86       -3.99     19.26 o 
 -24   2  12       83.85       35.32     15.98 o 
 -22   2  12      511.73      596.17     44.38 o 
 -20   2  12      281.24      256.10     41.62 o 
 -18   2  12      844.66      740.05     23.36 o 
 -16   2  12     2129.19     2301.80     48.27 o 
 -14   2  12       73.45       41.60     12.46 o 
 -12   2  12      261.53      285.23     14.46 o 
 -10   2  12      579.09      778.82     22.34 o 
  -8   2  12       65.33       87.06     22.95 o 
  -6   2  12     2628.60     2597.82     59.07 o 
  -4   2  12      400.58      617.48     37.64 o 
  -2   2  12      501.07      374.36     24.48 o 
   0   2  12      687.68      883.82     37.64 o 
   2   2  12     1892.18     1789.50     77.43 o 
   4   2  12       58.31      114.11     17.75 o 
   6   2  12      526.53      410.50     38.56 o 
   8   2  12      282.01      320.53     23.56 o 
  10   2  12      284.52      241.90     18.39 o 
  12   2  12       95.42      112.22     26.63 o 
  14   2  12      248.66      286.39     24.18 o 
  16   2  12      191.99      276.11     41.62 o 
  18   2  12        5.42       54.10     23.26 o 
 -25   3  12      228.89      235.86     13.63 o 
 -23   3  12       16.29       12.67     16.92 o 
 -21   3  12      249.80      164.77     15.79 o 
 -19   3  12     1887.21     1892.73     41.54 o 
 -17   3  12     8956.05     8248.79    122.01 o 
 -15   3  12     2477.09     2480.84     51.50 o 
 -13   3  12      282.50      306.24     33.05 o 
 -11   3  12        2.77       40.66     12.79 o 
  -9   3  12       63.23       29.25     28.77 o 
  -7   3  12     1045.92      849.91     22.34 o 
  -5   3  12     5988.85     6691.57     83.95 o 
  -3   3  12     9038.56     8530.52    192.19 o 
  -1   3  12     1759.89     2300.81     45.91 o 
   1   3  12     5776.88     6289.40     85.48 o 
   3   3  12      661.59      383.74     42.23 o 
   5   3  12     1840.51     1762.65     36.78 o 
   7   3  12       47.11       30.97     26.82 o 
   9   3  12      722.37      524.33     21.52 o 
  11   3  12      425.82      412.84     21.42 o 
  13   3  12        8.90       24.55     15.00 o 
  15   3  12       31.58      -55.38     27.69 o 
  17   3  12      147.84      128.71     13.94 o 
 -24   4  12       39.81        5.49     22.49 o 
 -22   4  12      194.08      255.22     16.23 o 
 -20   4  12      222.28      174.83     16.23 o 
 -18   4  12     1611.91     1720.21     95.48 o 
 -16   4  12     1058.57     1216.71     27.26 o 
 -14   4  12     1004.03     1077.93     63.96 o 
 -12   4  12        1.01       -2.35     22.31 o 
 -10   4  12      519.62      525.17     21.12 o 
  -8   4  12       31.06       81.90     11.85 o 
  -6   4  12       45.87       46.33     15.30 o 
  -4   4  12     1491.95     1722.85     36.78 o 
  -2   4  12      277.74      209.88     21.73 o 
   0   4  12     1192.39     1099.08    100.69 o 
   2   4  12        9.28       19.90     18.97 o 
   4   4  12     1189.64     1153.74     24.86 o 
   6   4  12       34.30       16.65     25.47 o 
   8   4  12      530.80      708.31     22.49 o 
  10   4  12        0.65       10.29     26.92 o 
  12   4  12       12.34       -1.15     20.00 o 
  14   4  12       59.03      132.73     14.49 o 
  16   4  12        0.30      -31.19     50.19 o 
 -23   5  12       58.86       66.27     14.08 o 
 -21   5  12      630.63      664.42     21.70 o 
 -19   5  12      686.86      695.48     29.99 o 
 -17   5  12      221.16      348.24     19.03 o 
 -15   5  12      589.40      668.00     28.77 o 
 -13   5  12      212.84      322.65     16.66 o 
 -11   5  12      213.46      201.98     30.91 o 
  -9   5  12      261.89      252.99     14.06 o 
  -7   5  12      267.77      202.28     14.08 o 
  -5   5  12      927.10     1077.82     55.70 o 
  -3   5  12      142.64      121.83     12.76 o 
  -1   5  12        0.42       16.66     14.94 o 
   1   5  12     1144.75      960.92    131.60 o 
   3   5  12       44.33      -14.41     28.16 o 
   5   5  12     1176.70     1094.61     24.88 o 
   7   5  12      111.26      242.41     16.73 o 
   9   5  12      532.88      437.71     40.40 o 
  11   5  12      940.03      995.65     46.21 o 
  13   5  12       12.73       45.43     13.67 o 
  15   5  12        4.26       10.05     16.93 o 
  17   5  12        3.04        8.16     23.56 o 
 -24   6  12       14.23       -9.33     12.51 o 
 -22   6  12       40.31       53.48     15.30 o 
 -20   6  12      155.50      138.22     13.67 o 
 -18   6  12       40.66       -6.64     67.02 o 
 -16   6  12      147.88      166.93     16.66 o 
 -14   6  12     1606.67     1488.19     78.35 o 
 -12   6  12      686.19      904.25     48.35 o 
 -10   6  12      124.34      196.79     15.07 o 
  -8   6  12      137.66      145.10     15.15 o 
  -6   6  12     2782.38     3292.58    134.66 o 
  -4   6  12     3414.05     3484.94    468.24 o 
  -2   6  12       59.78       51.11     16.08 o 
   0   6  12      810.16      814.36    205.35 o 
   2   6  12     1510.12     1328.48    225.24 o 
   4   6  12       24.67       -3.71     34.58 o 
   6   6  12      743.30      703.77     30.30 o 
   8   6  12       94.75       44.45     20.91 o 
  10   6  12        0.52       16.53     19.55 o 
  12   6  12       17.33       72.04     25.40 o 
  14   6  12      285.92      259.65     16.99 o 
  16   6  12       47.28       68.23     16.53 o 
 -23   7  12        6.92        2.07     19.03 o 
 -21   7  12       17.35      -18.38     33.05 o 
 -19   7  12      406.74      339.34     16.66 o 
 -17   7  12      187.41      223.29     16.23 o 
 -15   7  12      312.62      456.24     24.18 o 
 -13   7  12      706.47      735.00     48.66 o 
 -11   7  12      854.85      985.59     91.51 o 
  -9   7  12      548.92      546.84     19.26 o 
  -7   7  12       38.62       63.25     37.95 o 
  -5   7  12     1304.34     1066.02     68.25 o 
  -3   7  12     1736.53     1374.40    303.89 o 
  -1   7  12      365.52      394.86    141.08 o 
   1   7  12      869.21      620.42    184.54 o 
   3   7  12        0.19       30.27     16.76 o 
   5   7  12       54.33       -2.26     32.16 o 
   7   7  12       10.45      -39.60     34.28 o 
   9   7  12      576.58      731.38     48.66 o 
  11   7  12        1.59       36.68     13.67 o 
  13   7  12        6.91      -17.86     27.61 o 
  15   7  12       18.62       42.80     11.15 o 
 -22   8  12       48.37       58.79     11.03 o 
 -20   8  12        2.97       11.17     14.95 o 
 -18   8  12      150.46      139.20     14.49 o 
 -16   8  12       99.50       17.25     17.08 o 
 -14   8  12       29.61      -52.50     31.89 o 
 -12   8  12      136.26      203.69     17.75 o 
 -10   8  12        7.98        8.78     17.57 o 
  -8   8  12     2443.78     2759.53    138.63 o 
  -6   8  12        1.96       18.27     27.36 o 
  -4   8  12        4.46       11.09     18.58 o 
  -2   8  12      933.84      794.86    275.43 o 
   0   8  12     2518.83     1759.17    951.77 o 
   2   8  12     2962.47     2307.75    777.64 o 
   4   8  12      273.96      234.23     27.85 o 
   6   8  12      819.76      605.99     23.79 o 
   8   8  12      371.86      458.02     21.70 o 
  10   8  12        4.39      107.80     26.32 o 
  12   8  12        7.51        7.03     25.00 o 
  14   8  12        2.12       14.05     12.96 o 
 -21   9  12       42.86       68.90     13.47 o 
 -19   9  12       39.04      -25.90     22.49 o 
 -17   9  12       18.19       12.52     19.28 o 
 -15   9  12        3.72       24.02     16.53 o 
 -13   9  12      160.90      155.76     20.20 o 
 -11   9  12        3.83      -25.36     26.18 o 
  -9   9  12     1580.58     1406.33    201.98 o 
  -7   9  12     2390.49     2468.59    119.35 o 
  -5   9  12      119.66      122.48     19.28 o 
  -3   9  12      457.87      347.66     88.44 o 
  -1   9  12       30.84       86.45     39.78 o 
   1   9  12      856.92      952.49    362.35 o 
   3   9  12      182.47      145.90     17.60 o 
   5   9  12       88.87      127.90     17.60 o 
   7   9  12       18.60       20.05     14.54 o 
   9   9  12      649.40      606.01     54.47 o 
  11   9  12      350.17      325.47     17.43 o 
  13   9  12       28.92       37.22     18.06 o 
 -18  10  12       23.24       -1.27     22.03 o 
 -16  10  12       32.62       52.85     17.14 o 
 -14  10  12      452.80      321.60     18.82 o 
 -12  10  12      298.12      295.47     27.85 o 
 -10  10  12        3.48        8.11     25.14 o 
  -8  10  12       32.57       -8.48     28.35 o 
  -6  10  12        6.53       21.29     24.75 o 
  -4  10  12       14.33       26.04     17.70 o 
  -2  10  12      208.22      246.12     75.29 o 
   0  10  12       89.08      107.40     66.72 o 
   2  10  12      432.04      363.03     86.91 o 
   4  10  12       34.71      -25.77     29.85 o 
   6  10  12      198.69      190.35     21.42 o 
   8  10  12       64.88       61.21     32.44 o 
  10  10  12        3.64       -0.33     22.21 o 
  12  10  12      216.07      243.12     13.63 o 
 -17  11  12       58.19       94.76     10.72 o 
 -15  11  12        0.07        5.65     22.47 o 
 -13  11  12        5.69      -23.72     23.26 o 
 -11  11  12      400.10      375.43     18.60 o 
  -9  11  12      223.18      245.85     17.52 o 
  -7  11  12      155.87      130.42     15.79 o 
  -5  11  12        8.11      -28.17     28.23 o 
  -3  11  12      183.02      197.41     38.87 o 
  -1  11  12        1.03      -15.91     29.43 o 
   1  11  12        9.40       35.46     24.79 o 
   3  11  12        0.62      -26.91     27.80 o 
   5  11  12       64.03       62.20     27.85 o 
   7  11  12       38.94        8.35     26.82 o 
   9  11  12        3.27       11.97     14.36 o 
 -14  12  12       23.60       17.49     18.36 o 
 -12  12  12       13.66       37.61     13.16 o 
 -10  12  12       11.66      -15.30     15.70 o 
  -8  12  12      176.55      201.68     15.36 o 
  -6  12  12        2.02      -12.28     22.89 o 
  -4  12  12      726.73      657.58     84.16 o 
  -2  12  12      659.33      637.76    104.66 o 
   0  12  12       52.47       84.80     42.54 o 
   2  12  12      184.43      173.73     16.45 o 
   4  12  12       52.90        3.18     24.08 o 
   6  12  12       46.42       93.23     12.76 o 
   8  12  12      118.95       79.03     34.89 o 
 -11  13  12       46.25       41.61     10.16 o 
  -9  13  12        1.87      -14.37     19.60 o 
  -7  13  12      128.36       46.21     15.64 o 
  -5  13  12      194.81      189.12     19.89 o 
  -3  13  12       13.83       17.05     12.03 o 
  -1  13  12        4.22      -30.78     21.15 o 
   1  13  12      122.37      151.46     38.25 o 
   3  13  12      134.07      133.04     15.61 o 
   5  13  12        7.99      -17.81     37.03 o 
  -6  14  12      187.60      142.77     19.59 o 
  -4  14  12      162.98      219.55     14.08 o 
  -2  14  12        1.24        2.81     12.32 o 
 -25   1  13      517.06      432.80     27.85 o 
 -23   1  13      523.32      437.81     22.95 o 
 -21   1  13        0.92      -14.97     30.60 o 
 -19   1  13      186.44      224.92     16.66 o 
 -17   1  13    12340.12    12465.66    150.78 o 
 -15   1  13      781.01      713.22     38.25 o 
 -13   1  13     1056.92     1046.56     23.13 o 
 -11   1  13      838.66      686.65     17.96 o 
  -9   1  13     2767.30     2462.19     47.81 o 
  -7   1  13      159.36      179.16     14.08 o 
  -5   1  13      363.64      542.66     14.72 o 
  -3   1  13       11.57       74.67     12.85 o 
  -1   1  13       80.96      181.80     11.25 o 
   1   1  13      284.39      331.64     21.73 o 
   3   1  13      446.18      626.57     61.82 o 
   5   1  13     4397.63     4525.96    436.10 o 
   7   1  13      197.53      154.87     16.66 o 
   9   1  13      164.11       76.12     20.60 o 
  11   1  13     1048.97      947.32     51.72 o 
  13   1  13       61.85       62.45     33.05 o 
  15   1  13        7.59      -30.11     25.73 o 
  17   1  13        7.96       -2.36     13.93 o 
 -26   2  13      126.04      175.23     15.91 o 
 -24   2  13      231.85      180.95     15.36 o 
 -22   2  13      143.35      109.02     15.94 o 
 -20   2  13      570.53      585.84     21.19 o 
 -18   2  13        3.11        3.14     26.63 o 
 -16   2  13      827.23      669.14     22.29 o 
 -14   2  13      691.19      716.83     40.40 o 
 -12   2  13     1513.61     1696.60     35.05 o 
 -10   2  13      709.35      491.16     30.60 o 
  -8   2  13       22.17       18.97     12.68 o 
  -6   2  13     1982.41     2553.64     51.06 o 
  -4   2  13      187.81      232.51     11.66 o 
  -2   2  13     1903.05     1587.92    104.97 o 
   0   2  13      977.10      745.20     42.54 o 
   2   2  13     1166.84      994.39     47.74 o 
   4   2  13        2.57       22.00     16.22 o 
   6   2  13      368.63      423.46     19.35 o 
   8   2  13      346.65      517.20     46.21 o 
  10   2  13       90.00      142.76     16.66 o 
  12   2  13      772.71      746.78     85.69 o 
  14   2  13        1.00       34.30     23.56 o 
  16   2  13       22.95       65.97     14.69 o 
 -25   3  13       13.72       22.30     10.60 o 
 -23   3  13       84.86       78.33     14.93 o 
 -21   3  13        1.14      -46.48     35.19 o 
 -19   3  13       45.68       24.95     38.25 o 
 -17   3  13       68.36       61.29     20.08 o 
 -15   3  13      333.45      427.83     19.69 o 
 -13   3  13      662.16      642.33     31.83 o 
 -11   3  13      265.52      143.02     13.33 o 
  -9   3  13     1188.05     1495.00     31.59 o 
  -7   3  13     5868.35     6879.77    112.93 o 
  -5   3  13     1200.42     1521.93     63.66 o 
  -3   3  13      286.28      286.83     13.20 o 
  -1   3  13      359.17      466.76     15.94 o 
   1   3  13       19.69        9.51     14.94 o 
   3   3  13     1442.79     1611.18     80.49 o 
   5   3  13     1367.73     1410.98     84.77 o 
   7   3  13       34.41       -1.69     29.69 o 
   9   3  13     1206.02     1162.70     37.64 o 
  11   3  13      231.76      275.28     17.60 o 
  13   3  13       38.51       57.43     14.11 o 
  15   3  13       17.74       10.82     15.43 o 
  17   3  13        0.24       -6.74     20.29 o 
 -24   4  13       51.41       39.17     11.02 o 
 -22   4  13       83.52      103.89     21.12 o 
 -20   4  13        3.98        2.06     30.60 o 
 -18   4  13      180.07      140.53     14.49 o 
 -16   4  13      101.57       86.46     16.23 o 
 -14   4  13     1129.52     1094.54     30.91 o 
 -12   4  13      100.90      140.19     13.85 o 
 -10   4  13     1585.73     1820.07     77.73 o 
  -8   4  13       56.85       21.42     23.87 o 
  -6   4  13      407.50      503.04     17.06 o 
  -4   4  13    10233.64    10521.82    149.65 o 
  -2   4  13     1298.97     1576.78     35.55 o 
   0   4  13     2814.36     2942.27    102.52 o 
   2   4  13      575.10      456.75     17.43 o 
   4   4  13      338.61      341.85     29.07 o 
   6   4  13       26.00       74.05     19.28 o 
   8   4  13      514.32      518.24     22.14 o 
  10   4  13       88.47       59.98     15.42 o 
  12   4  13      290.91      315.67     42.23 o 
  14   4  13       29.08       56.65     13.20 o 
  16   4  13       62.56       72.54     12.76 o 
 -23   5  13      280.98      264.80     14.89 o 
 -21   5  13      460.29      463.51     18.67 o 
 -19   5  13      148.37      102.94     19.59 o 
 -17   5  13        0.38      -16.80     28.37 o 
 -15   5  13     1491.40     1591.65     33.63 o 
 -13   5  13      512.82      494.32     19.69 o 
 -11   5  13     1169.05     1233.21     68.55 o 
  -9   5  13      367.96      379.45     17.09 o 
  -7   5  13        2.52       32.43     28.16 o 
  -5   5  13     1317.93     1534.25     32.45 o 
  -3   5  13       78.88      117.66     13.15 o 
  -1   5  13        5.80        2.30     22.61 o 
   1   5  13       40.91      -14.31     27.42 o 
   3   5  13       10.75       59.87     23.87 o 
   5   5  13       15.95       24.00     19.28 o 
   7   5  13       97.68       61.32     20.75 o 
   9   5  13      270.49      214.63     17.75 o 
  11   5  13       73.76       25.35     28.23 o 
  13   5  13        6.07      -13.52     39.17 o 
  15   5  13        9.94       -7.70     22.72 o 
 -24   6  13       74.28      104.55     13.47 o 
 -22   6  13       19.67       22.11     21.76 o 
 -20   6  13      329.26      224.70     16.23 o 
 -18   6  13      121.17      195.68     31.22 o 
 -16   6  13      446.16      532.77     21.42 o 
 -14   6  13     1008.61      912.84     25.75 o 
 -12   6  13        0.73       15.83     25.49 o 
 -10   6  13      857.78     1001.05     49.58 o 
  -8   6  13      770.81      881.05     22.06 o 
  -6   6  13     2325.55     2338.50    133.13 o 
  -4   6  13     3148.54     3391.43    195.56 o 
  -2   6  13      947.93     1079.71    156.69 o 
   0   6  13      149.15       75.95     28.16 o 
   2   6  13       23.97      -15.64     27.94 o 
   4   6  13      909.41      782.33     33.05 o 
   6   6  13      163.48      193.36     17.33 o 
   8   6  13       14.67      -14.60     18.36 o 
  10   6  13       84.41       90.17     28.46 o 
  12   6  13      497.30      614.70     20.91 o 
  14   6  13       14.31      -15.61     15.93 o 
 -23   7  13       12.65       12.16     11.80 o 
 -21   7  13      501.23      420.04     31.22 o 
 -19   7  13      576.21      459.48     22.65 o 
 -17   7  13        2.71      -32.12     40.70 o 
 -15   7  13        6.06        9.71     27.36 o 
 -13   7  13      991.72      788.64     34.89 o 
 -11   7  13      159.35      153.03     16.23 o 
  -9   7  13      236.99      370.53     32.44 o 
  -7   7  13        0.76       -8.44     18.80 o 
  -5   7  13     2279.49     2438.17    325.01 o 
  -3   7  13     1104.03      820.57    140.78 o 
  -1   7  13     3045.24     2343.31    697.76 o 
   1   7  13      320.40      192.78     55.70 o 
   3   7  13     1193.84      882.96    101.30 o 
   5   7  13       83.02      140.80     16.66 o 
   7   7  13        8.79      -37.73     29.53 o 
   9   7  13       39.72       27.58     19.45 o 
  11   7  13      411.20      460.01     45.60 o 
  13   7  13        5.16       26.75     21.12 o 
 -22   8  13       29.17       21.01     29.38 o 
 -20   8  13      282.63      263.02     17.14 o 
 -18   8  13       80.64       56.08     38.56 o 
 -16   8  13      354.80      328.25     18.91 o 
 -14   8  13      278.01      310.56     50.50 o 
 -12   8  13       65.28       18.40     26.18 o 
 -10   8  13      487.01      518.43     33.97 o 
  -8   8  13       16.10      -15.30     28.66 o 
  -6   8  13      379.99      379.95     37.34 o 
  -4   8  13      801.82      665.55     97.63 o 
  -2   8  13      193.11      171.66     37.95 o 
   0   8  13      633.30      676.02    255.54 o 
   2   8  13      219.06      206.84     40.40 o 
   4   8  13     1210.70     1000.40    172.30 o 
   6   8  13       10.75       16.32     26.92 o 
   8   8  13       59.65      119.07     29.07 o 
  10   8  13       41.86       49.27     13.63 o 
  12   8  13       28.65       18.38     15.28 o 
 -19   9  13      137.87      174.11     13.63 o 
 -17   9  13       80.33       86.07     57.84 o 
 -15   9  13      122.14      166.95     16.22 o 
 -13   9  13      973.12      829.07     49.27 o 
 -11   9  13      137.13      248.44     17.60 o 
  -9   9  13      176.88      249.37     32.75 o 
  -7   9  13       41.52       58.59     15.25 o 
  -5   9  13      727.35      798.05     71.31 o 
  -3   9  13      121.01       98.74     26.01 o 
  -1   9  13     1389.21     1130.27    479.25 o 
   1   9  13       96.68       60.84     48.66 o 
   3   9  13       50.58      104.88     15.91 o 
   5   9  13        3.00        3.72     25.42 o 
   7   9  13        8.33      -11.96     41.62 o 
   9   9  13       48.37       36.26     17.44 o 
  11   9  13       70.06       88.28     12.94 o 
 -18  10  13       13.07        4.42     13.63 o 
 -16  10  13        5.13       -0.24     22.49 o 
 -14  10  13       10.23       29.17     30.60 o 
 -12  10  13       98.80        4.87     27.85 o 
 -10  10  13        7.52       12.85     17.40 o 
  -8  10  13       40.34       79.99     40.40 o 
  -6  10  13      149.63      118.34     24.79 o 
  -4  10  13      128.68      168.61     16.66 o 
  -2  10  13       12.03        7.74     30.33 o 
   0  10  13      128.51      173.05    115.99 o 
   2  10  13       14.89       61.80     28.46 o 
   4  10  13        3.25       13.43     16.67 o 
   6  10  13      134.87      263.91     16.56 o 
   8  10  13      186.20      147.04     43.46 o 
  10  10  13       33.95       15.80     20.12 o 
 -17  11  13       57.27       56.00     10.60 o 
 -15  11  13       60.90       38.06     17.75 o 
 -13  11  13       96.96       97.67     38.87 o 
 -11  11  13      182.57      192.38     25.10 o 
  -9  11  13       19.17       19.82     24.13 o 
  -7  11  13       60.50       42.71     15.36 o 
  -5  11  13      311.34      299.82     42.54 o 
  -3  11  13      323.49      300.84     35.50 o 
  -1  11  13       96.95      105.28     58.15 o 
   1  11  13      366.78      338.21    118.74 o 
   3  11  13       37.71       15.79     17.15 o 
   5  11  13       11.73       13.41     23.63 o 
   7  11  13      216.07      259.54     22.03 o 
   9  11  13       14.87        4.20     11.69 o 
 -14  12  13       38.54       81.09     11.46 o 
 -12  12  13       27.29        9.86     13.19 o 
 -10  12  13        2.67      -10.61     21.85 o 
  -8  12  13       63.83       29.69     25.26 o 
  -6  12  13        4.59       -5.46     21.42 o 
  -4  12  13      100.73       99.81     56.00 o 
  -2  12  13      221.17      236.37     67.33 o 
   0  12  13      156.39      188.76     63.35 o 
   2  12  13       14.70       18.97     16.13 o 
   4  12  13       53.59       21.91     22.35 o 
   6  12  13       19.29       15.34     18.06 o 
 -11  13  13       24.78       21.49     16.81 o 
  -9  13  13      104.68      105.00     27.54 o 
  -7  13  13      139.82      100.60     22.65 o 
  -5  13  13       14.84       20.23     13.34 o 
  -3  13  13      178.83      186.88     13.94 o 
  -1  13  13      240.88      246.99     58.45 o 
   1  13  13        2.60      -43.43     22.34 o 
   3  13  13      132.11      106.87     33.97 o 
 -26   0  14       21.39       42.98     19.28 o 
 -24   0  14      408.84      501.40     28.16 o 
 -22   0  14     1713.47     1416.99     30.49 o 
 -20   0  14     1794.50     1510.73     30.49 o 
 -18   0  14     8347.40     8316.07    124.54 o 
 -16   0  14        5.06       15.70     33.05 o 
 -14   0  14     2448.16     2497.42     50.20 o 
 -12   0  14       83.75      113.79     18.67 o 
 -10   0  14     1698.91     1524.71     32.02 o 
  -8   0  14    10026.18    11698.87    452.02 o 
  -6   0  14    14975.47    14634.33    384.08 o 
  -4   0  14     7182.75     5999.44    440.39 o 
  -2   0  14      445.70      254.82     33.97 o 
   0   0  14      164.40      108.18     12.03 o 
   2   0  14      627.31      649.96     88.75 o 
   4   0  14       32.72        1.32     24.13 o 
   6   0  14      971.38     1143.36     78.65 o 
   8   0  14       53.33       98.01     16.23 o 
  10   0  14      521.42      586.11    102.83 o 
  12   0  14      162.10      169.55     16.73 o 
  14   0  14        3.53       15.10     16.77 o 
  16   0  14        0.45      -22.44     24.79 o 
 -25   1  14        0.50        2.56     19.71 o 
 -23   1  14       40.48       40.84     16.53 o 
 -21   1  14      224.50      166.94     16.81 o 
 -19   1  14        2.11        2.89     35.50 o 
 -17   1  14       84.64      100.22     16.23 o 
 -15   1  14     1124.14     1128.17     72.53 o 
 -13   1  14     1207.81     1286.43     29.38 o 
 -11   1  14       36.05       64.52     19.59 o 
  -9   1  14     3088.77     2908.30    112.01 o 
  -7   1  14      544.20      430.98     23.26 o 
  -5   1  14     1715.36     1958.89     41.01 o 
  -3   1  14      354.43      393.17     22.34 o 
  -1   1  14     1064.64     1033.55     36.42 o 
   1   1  14      122.95       82.47     11.69 o 
   3   1  14      276.79      223.67     15.69 o 
   5   1  14     1304.75     1297.71    132.82 o 
   7   1  14      341.03      191.98     62.74 o 
   9   1  14      495.65      461.52     62.74 o 
  11   1  14       74.51       62.36     20.81 o 
  13   1  14        8.68      -21.69     47.74 o 
  15   1  14        2.91       10.86     20.20 o 
  17   1  14        3.46        5.05     18.39 o 
 -24   2  14      216.42      201.64     14.49 o 
 -22   2  14      646.55      494.06     18.39 o 
 -20   2  14      893.13      850.80     24.43 o 
 -18   2  14     1284.48     1288.20     28.56 o 
 -16   2  14       36.08       10.67     26.05 o 
 -14   2  14     1217.95     1130.38     66.72 o 
 -12   2  14     1853.91     1847.66     40.82 o 
 -10   2  14     2754.28     3042.40     59.07 o 
  -8   2  14     2788.63     2822.23     53.02 o 
  -6   2  14       54.63      167.46     13.15 o 
  -4   2  14     1804.35     1855.21     40.00 o 
  -2   2  14       66.85       81.62     11.85 o 
   0   2  14      739.23      722.43     18.98 o 
   2   2  14        2.97       17.81     23.26 o 
   4   2  14       29.32        7.24     25.00 o 
   6   2  14      608.86      739.92     52.94 o 
   8   2  14      585.41      890.84     72.53 o 
  10   2  14      315.18      352.33     18.82 o 
  12   2  14      416.68      340.82     28.16 o 
  14   2  14       53.80       76.46     14.93 o 
  16   2  14        1.61      -11.31     20.91 o 
 -25   3  14      553.96      681.80     18.16 o 
 -23   3  14      169.98      106.30     23.56 o 
 -21   3  14      449.03      401.50     39.78 o 
 -19   3  14       29.48       39.17     17.90 o 
 -17   3  14      365.67      375.03     18.82 o 
 -15   3  14     1165.56     1124.71     26.82 o 
 -13   3  14     1767.26     1908.71     58.45 o 
 -11   3  14       37.07       54.58     22.03 o 
  -9   3  14     2011.95     2227.20     50.20 o 
  -7   3  14     4034.83     4287.98     76.17 o 
  -5   3  14      824.70      908.01     70.08 o 
  -3   3  14     3318.51     3577.94     68.17 o 
  -1   3  14      487.83      520.00     19.89 o 
   1   3  14      576.14      629.70     18.98 o 
   3   3  14      289.77      282.33     16.56 o 
   5   3  14      957.25      713.11     22.39 o 
   7   3  14       57.82       72.82     14.98 o 
   9   3  14      733.46      597.81     21.42 o 
  11   3  14        1.36       16.19     25.32 o 
  13   3  14       90.96      121.26     35.19 o 
  15   3  14       25.05       34.49     34.28 o 
 -24   4  14       52.95       78.22     22.65 o 
 -22   4  14       20.38       15.78     23.56 o 
 -20   4  14        3.62      -16.35     25.62 o 
 -18   4  14       53.57       18.79     17.67 o 
 -16   4  14        0.91      -44.61     26.92 o 
 -14   4  14      547.61      583.65     21.09 o 
 -12   4  14       31.49       26.03     17.89 o 
 -10   4  14       61.76       31.03     15.19 o 
  -8   4  14     1163.17     1097.78     25.62 o 
  -6   4  14      163.01      115.72     13.15 o 
  -4   4  14     1769.60     1931.01     58.15 o 
  -2   4  14       48.07       43.15     12.55 o 
   0   4  14      800.48      918.93     21.34 o 
   2   4  14      251.08      170.93     16.01 o 
   4   4  14      172.99      183.88     15.86 o 
   6   4  14      364.97      489.30     32.44 o 
   8   4  14       42.28       21.72     18.36 o 
  10   4  14      369.49      280.91     19.52 o 
  12   4  14        7.45        3.20     18.25 o 
  14   4  14       53.87       46.40     16.67 o 
  16   4  14        0.66       -9.91     18.82 o 
 -23   5  14        3.12      -16.02     25.10 o 
 -21   5  14      343.88      309.28     16.62 o 
 -19   5  14      853.56      710.47     22.49 o 
 -17   5  14      129.91       77.69     14.06 o 
 -15   5  14       51.90       36.33     30.33 o 
 -13   5  14      229.67      213.30     22.95 o 
 -11   5  14      115.34      193.81     14.93 o 
  -9   5  14       53.78      103.68     14.06 o 
  -7   5  14      386.16      487.24     17.52 o 
  -5   5  14      337.78      411.34     41.01 o 
  -3   5  14      272.15      286.40     17.09 o 
  -1   5  14     1329.15     1335.43    111.09 o 
   1   5  14     3639.57     3877.56    204.43 o 
   3   5  14      575.62      544.40     20.65 o 
   5   5  14      101.39       82.35     31.52 o 
   7   5  14        2.15       -5.42     37.03 o 
   9   5  14      153.72      180.34     16.23 o 
  11   5  14       46.41       73.92     26.32 o 
  13   5  14       93.59      105.59     14.81 o 
  15   5  14        0.67      -40.49     20.76 o 
 -22   6  14      114.04      158.54     13.47 o 
 -20   6  14       25.23       18.96     23.87 o 
 -18   6  14      511.46      683.56     75.59 o 
 -16   6  14       36.02       23.14     38.56 o 
 -14   6  14      737.11      638.79     41.31 o 
 -12   6  14       43.14       47.95     14.70 o 
 -10   6  14      162.49      129.96     20.20 o 
  -8   6  14       61.09       17.57     16.58 o 
  -6   6  14      394.70      449.20     18.39 o 
  -4   6  14     1006.91     1020.86     24.45 o 
  -2   6  14      829.53      737.74    103.13 o 
   0   6  14      647.21      712.34     94.87 o 
   2   6  14      936.27      765.77     67.63 o 
   4   6  14       76.56      122.99     17.33 o 
   6   6  14       49.69      -38.19     31.89 o 
   8   6  14      195.33      146.76     16.23 o 
  10   6  14       11.06        1.14     27.24 o 
  12   6  14       15.18       20.61     22.65 o 
  14   6  14       46.43       66.01     11.90 o 
 -21   7  14        9.85        4.49     20.33 o 
 -19   7  14      117.84      134.01     31.22 o 
 -17   7  14      695.46      769.41     24.48 o 
 -15   7  14      543.08      518.04     21.19 o 
 -13   7  14       18.14       14.75     17.77 o 
 -11   7  14       97.86       82.39     44.07 o 
  -9   7  14      575.87      549.94     40.40 o 
  -7   7  14      265.99      351.53     31.22 o 
  -5   7  14     2018.90     1817.86    146.90 o 
  -3   7  14      280.47      264.97     67.94 o 
  -1   7  14     1902.77     1534.81    371.83 o 
   1   7  14     1365.88     1289.27    284.00 o 
   3   7  14      280.80      378.67     28.77 o 
   5   7  14      438.32      440.43     19.95 o 
   7   7  14      541.68      496.99     19.52 o 
   9   7  14       51.56      107.03     15.86 o 
  11   7  14      133.40      100.14     16.23 o 
  13   7  14        7.14       -1.24     14.38 o 
 -20   8  14        3.33       21.83     19.03 o 
 -18   8  14      177.92      103.90     23.87 o 
 -16   8  14      491.87      623.24     28.16 o 
 -14   8  14        0.26       17.51     21.42 o 
 -12   8  14        9.62       32.72     33.36 o 
 -10   8  14       31.97       92.13     16.66 o 
  -8   8  14      306.76      301.80     18.82 o 
  -6   8  14      784.73      744.61    104.36 o 
  -4   8  14       54.52       86.05     15.07 o 
  -2   8  14      307.81      321.53    104.66 o 
   0   8  14      582.73      414.66    128.23 o 
   2   8  14      109.33      -23.38     33.02 o 
   4   8  14       16.79       13.13     28.35 o 
   6   8  14      285.72      203.22     16.73 o 
   8   8  14      497.42      374.54     19.35 o 
  10   8  14      161.44      182.56     16.53 o 
  12   8  14       59.34       63.99     11.90 o 
 -19   9  14      167.38      129.59     11.46 o 
 -17   9  14       11.54       -1.47     22.95 o 
 -15   9  14       16.77        2.65     30.60 o 
 -13   9  14      778.47      892.76     24.45 o 
 -11   9  14      105.14       39.45     14.98 o 
  -9   9  14       99.20      161.99     18.36 o 
  -7   9  14       91.53      114.54     16.66 o 
  -5   9  14       48.04        8.32     33.66 o 
  -3   9  14        0.92       20.11     29.83 o 
  -1   9  14      250.17      248.35     81.10 o 
   1   9  14       52.03       83.93     28.16 o 
   3   9  14       39.99       17.39     19.89 o 
   5   9  14      252.25      335.47     26.63 o 
   7   9  14       98.30      126.69     15.36 o 
   9   9  14      311.38      265.45     16.99 o 
  11   9  14      320.75      355.39     16.22 o 
 -18  10  14       31.02       31.65     10.16 o 
 -16  10  14       18.96       -3.22     14.67 o 
 -14  10  14      133.04      158.07     17.14 o 
 -12  10  14        7.74       24.24     15.48 o 
 -10  10  14       50.10       51.41     13.20 o 
  -8  10  14      200.10      154.29     15.79 o 
  -6  10  14      410.01      408.80     31.83 o 
  -4  10  14      273.95      281.90     30.30 o 
  -2  10  14      729.25      660.14    246.67 o 
   0  10  14      191.34      109.74     37.95 o 
   2  10  14       64.97       82.05     22.34 o 
   4  10  14       54.39        9.52     49.58 o 
   6  10  14        2.14        4.43     15.62 o 
   8  10  14       33.17       31.49     15.03 o 
  10  10  14       66.34       78.66     17.14 o 
 -15  11  14       81.17      147.69     12.03 o 
 -13  11  14        1.29       15.24     20.76 o 
 -11  11  14      115.13      145.95     15.69 o 
  -9  11  14      334.10      255.25     21.12 o 
  -7  11  14      269.33      317.33     27.85 o 
  -5  11  14        7.60       41.51     15.82 o 
  -3  11  14       19.57        3.21     41.31 o 
  -1  11  14       32.30       11.32     14.28 o 
   1  11  14      127.16      117.09     36.72 o 
   3  11  14       82.90       45.46     13.47 o 
   5  11  14        7.49      -29.07     22.06 o 
   7  11  14       12.86       -3.69     19.26 o 
 -14  12  14        0.01        6.59     18.21 o 
 -12  12  14       56.79       55.46     11.63 o 
 -10  12  14      276.66      240.11     23.87 o 
  -8  12  14       95.86       99.52     13.42 o 
  -6  12  14      152.68      132.03     34.89 o 
  -4  12  14       32.90      -27.72     23.56 o 
  -2  12  14       76.21       52.61     13.63 o 
   0  12  14      162.72      165.00     71.00 o 
   2  12  14      114.20      129.95     63.04 o 
   4  12  14       56.02       30.28     25.10 o 
  -9  13  14       34.91       39.18     10.11 o 
  -7  13  14      128.89      132.14     12.03 o 
  -5  13  14      209.91      204.41     13.20 o 
  -3  13  14      110.48      114.64     34.58 o 
  -1  13  14        4.92       11.03     14.06 o 
   1  13  14       14.84        4.13     17.49 o 
 -25   1  15       16.67       -3.79     20.33 o 
 -23   1  15      419.25      462.16     18.16 o 
 -21   1  15       81.51      133.16     25.40 o 
 -19   1  15      535.73      734.64     23.79 o 
 -17   1  15      246.74      294.12     18.82 o 
 -15   1  15     7373.08     7166.76    119.97 o 
 -13   1  15        5.71        7.56     26.74 o 
 -11   1  15     3178.58     3348.36     65.44 o 
  -9   1  15     4030.57     4130.52    200.76 o 
  -7   1  15     1599.91     1654.95     50.50 o 
  -5   1  15     4027.00     4485.90    135.88 o 
  -3   1  15     1511.13     1324.60     51.11 o 
  -1   1  15     1018.30     1140.67     35.50 o 
   1   1  15     3424.29     3720.34    200.15 o 
   3   1  15       60.76       30.05     27.17 o 
   5   1  15     1900.83     1604.89    135.88 o 
   7   1  15       52.76       11.45     14.98 o 
   9   1  15      395.46      294.31     18.82 o 
  11   1  15       93.85       25.01     19.76 o 
  13   1  15        2.69      -36.51     24.55 o 
  15   1  15      158.65      241.44     22.65 o 
 -24   2  15       77.38       72.69     12.33 o 
 -22   2  15      108.75       81.57     19.28 o 
 -20   2  15        2.41       -3.02     24.70 o 
 -18   2  15       36.16       37.35     27.46 o 
 -16   2  15       17.88       12.60     26.67 o 
 -14   2  15      814.71      905.51     25.40 o 
 -12   2  15     1096.26     1218.15     33.36 o 
 -10   2  15     1429.64     1637.99     79.88 o 
  -8   2  15      488.23      652.80     19.69 o 
  -6   2  15     1518.97     1785.52     81.71 o 
  -4   2  15     1335.21     1825.11     73.14 o 
  -2   2  15     2625.47     2688.28    228.30 o 
   0   2  15      112.73      132.85     12.98 o 
   2   2  15     4920.35     4920.35    157.61 o 
   4   2  15       43.42       38.63     38.56 o 
   6   2  15      185.39      345.52     25.71 o 
   8   2  15      345.22      466.29     53.25 o 
  10   2  15      208.15      144.99     29.38 o 
  12   2  15        6.84       23.04     25.73 o 
  14   2  15        0.10       -4.58     21.19 o 
 -25   3  15        1.60       -1.49     17.52 o 
 -23   3  15      302.46      295.00     16.53 o 
 -21   3  15        1.81       23.48     23.88 o 
 -19   3  15      622.70      631.69     22.02 o 
 -17   3  15      720.13      760.10     23.79 o 
 -15   3  15       21.99       45.87     17.46 o 
 -13   3  15      467.46      445.46     19.69 o 
 -11   3  15     1692.11     1723.63     36.11 o 
  -9   3  15      643.11      554.27     19.03 o 
  -7   3  15      904.61      776.74     20.12 o 
  -5   3  15      125.73       97.87     17.44 o 
  -3   3  15     2077.23     2233.01    103.44 o 
  -1   3  15       55.81       50.14     16.67 o 
   1   3  15       32.77      -32.48     26.79 o 
   3   3  15     2143.56     2348.81     83.55 o 
   5   3  15       33.07       -4.79     35.19 o 
   7   3  15      137.99      118.73     16.66 o 
   9   3  15        4.94      -50.04     35.50 o 
  11   3  15        0.06        0.50     16.83 o 
  13   3  15       59.58       31.52     22.34 o 
  15   3  15       21.88       70.67     11.46 o 
 -24   4  15      226.68      207.89     13.20 o 
 -22   4  15       44.01       39.42     13.50 o 
 -20   4  15       54.69       76.00     13.77 o 
 -18   4  15      213.45      198.67     15.07 o 
 -16   4  15       26.80        1.80     29.53 o 
 -14   4  15      167.45      153.36     16.23 o 
 -12   4  15     2084.32     1900.51     98.54 o 
 -10   4  15      290.71      284.08     23.26 o 
  -8   4  15      862.35      854.43     21.63 o 
  -6   4  15      185.78      157.53     27.85 o 
  -4   4  15       64.42       53.20     23.87 o 
  -2   4  15        1.00       -7.37     24.19 o 
   0   4  15      231.06      260.77     16.99 o 
   2   4  15     1101.07     1038.37     35.19 o 
   4   4  15       31.41       91.95     13.77 o 
   6   4  15        4.19      -15.64     29.63 o 
   8   4  15      578.63      496.27     41.31 o 
  10   4  15       26.74       -5.22     34.28 o 
  12   4  15       87.29       38.68     24.48 o 
  14   4  15      113.54      165.54     13.33 o 
 -23   5  15       60.77       64.88     11.85 o 
 -21   5  15      271.74      288.42     16.66 o 
 -19   5  15       77.81       98.91     13.20 o 
 -17   5  15        8.44       28.26     22.03 o 
 -15   5  15      511.81      588.23     33.66 o 
 -13   5  15     1948.08     2178.24     77.43 o 
 -11   5  15     2719.76     2732.63    121.19 o 
  -9   5  15     1961.40     2089.74     45.91 o 
  -7   5  15     1388.87     1781.32     98.54 o 
  -5   5  15      331.42      332.32     18.39 o 
  -3   5  15      685.34      704.76     22.72 o 
  -1   5  15     4491.74     4413.66     97.63 o 
   1   5  15      703.29      764.74     24.24 o 
   3   5  15        1.98      -24.60     29.53 o 
   5   5  15       23.38       25.08     38.25 o 
   7   5  15       39.48      -10.99     27.18 o 
   9   5  15      172.21      120.06     16.73 o 
  11   5  15       10.98       45.62     51.11 o 
  13   5  15       81.76       51.42     12.12 o 
 -22   6  15        3.10       11.38     20.33 o 
 -20   6  15       93.10       97.27     13.20 o 
 -18   6  15       35.95       63.69     13.20 o 
 -16   6  15      377.53      399.40     18.82 o 
 -14   6  15        0.72       13.84     37.03 o 
 -12   6  15      271.52      319.14     18.82 o 
 -10   6  15      272.44      167.07     16.53 o 
  -8   6  15      101.82      120.44     15.36 o 
  -6   6  15      466.50      642.04     21.85 o 
  -4   6  15     1074.91     1218.76     50.80 o 
  -2   6  15      828.16      793.75     92.42 o 
   0   6  15       56.16       57.23     15.58 o 
   2   6  15     1020.88     1127.93     55.09 o 
   4   6  15      182.94      154.60     16.66 o 
   6   6  15      846.22      838.84     25.96 o 
   8   6  15      199.92      185.01     16.73 o 
  10   6  15      152.66       75.04     14.54 o 
  12   6  15        3.55       23.64     13.93 o 
 -21   7  15       15.35       21.72     13.78 o 
 -19   7  15       83.88      108.33     14.93 o 
 -17   7  15        9.14        1.18     26.79 o 
 -15   7  15      366.82      265.74     33.36 o 
 -13   7  15       28.17       62.43     42.85 o 
 -11   7  15      196.85      211.44     26.32 o 
  -9   7  15     1117.57     1430.13     30.29 o 
  -7   7  15     1817.36     1861.03     63.35 o 
  -5   7  15     3970.19     4384.12    302.36 o 
  -3   7  15     2706.82     2386.05    237.48 o 
  -1   7  15       53.01       40.75     20.75 o 
   1   7  15      617.41      510.73     59.37 o 
   3   7  15       61.39       31.96     18.60 o 
   5   7  15      115.18      208.70     50.50 o 
   7   7  15       79.96      104.14     22.95 o 
   9   7  15       81.68       65.10     26.63 o 
  11   7  15        0.68       -1.95     13.51 o 
  13   7  15       18.12      -12.15     19.69 o 
 -20   8  15       17.80       12.56     13.99 o 
 -18   8  15       38.66       29.10     24.23 o 
 -16   8  15      182.68      166.28     15.51 o 
 -14   8  15       14.20       27.17     16.73 o 
 -12   8  15        0.42       -4.84     26.79 o 
 -10   8  15        3.26      -36.39     47.44 o 
  -8   8  15        7.97      -33.68     29.83 o 
  -6   8  15      148.63      118.19     16.66 o 
  -4   8  15       16.30      -11.62     30.94 o 
  -2   8  15       89.83       45.79     27.24 o 
   0   8  15      140.89      123.45     55.09 o 
   2   8  15       11.39       27.79     17.62 o 
   4   8  15        3.97       12.98     22.72 o 
   6   8  15       25.80      -25.43     26.49 o 
   8   8  15      133.29      110.14     15.69 o 
  10   8  15       10.53        7.67     27.85 o 
 -19   9  15        7.71       -9.26     23.26 o 
 -17   9  15      146.25      101.37     13.20 o 
 -15   9  15        7.88       40.09     11.69 o 
 -13   9  15      158.97      304.20     17.09 o 
 -11   9  15       13.86       -2.43     25.92 o 
  -9   9  15       10.77       21.32     26.49 o 
  -7   9  15       15.29       65.75     14.06 o 
  -5   9  15      587.09      760.16     93.95 o 
  -3   9  15      142.45      122.11     16.45 o 
  -1   9  15       12.87      -11.70     26.55 o 
   1   9  15      228.82      277.94     86.30 o 
   3   9  15        5.78      -17.05     27.17 o 
   5   9  15       35.10       90.26     14.81 o 
   7   9  15       12.13       12.33     23.09 o 
   9   9  15       18.14       18.42     22.14 o 
 -18  10  15        1.07       -5.72     17.52 o 
 -16  10  15       86.24       58.58     11.90 o 
 -14  10  15        1.32       12.40     22.93 o 
 -12  10  15       65.97       97.15     19.59 o 
 -10  10  15        0.78       -5.91     25.09 o 
  -8  10  15       75.09       74.87     29.99 o 
  -6  10  15      274.75      327.57     34.28 o 
  -4  10  15      458.96      431.16     87.53 o 
  -2  10  15      121.42      164.31     53.56 o 
   0  10  15      444.45      379.98    119.66 o 
   2  10  15        2.44      -15.17     25.70 o 
   4  10  15       11.68        9.63     17.21 o 
   6  10  15       59.34       79.50     13.33 o 
   8  10  15        0.06      -14.28     20.72 o 
 -15  11  15       22.14       30.35     12.54 o 
 -13  11  15        0.31        2.00     19.89 o 
 -11  11  15        4.21        0.29     21.52 o 
  -9  11  15        8.68      -18.79     23.08 o 
  -7  11  15        1.50      -10.00     24.79 o 
  -5  11  15       34.88       15.66     23.23 o 
  -3  11  15        8.60       31.27     15.03 o 
  -1  11  15       61.18       60.77     34.58 o 
   1  11  15       14.33       21.96     15.58 o 
   3  11  15       34.13       54.06     54.47 o 
   5  11  15       15.33       -2.58     22.02 o 
 -12  12  15        0.53       15.48     22.34 o 
 -10  12  15       54.24       68.15     11.25 o 
  -8  12  15        1.05       -6.65     25.71 o 
  -6  12  15        4.84       17.45     13.57 o 
  -4  12  15      149.56      141.10     14.28 o 
  -2  12  15      330.41      291.18    135.27 o 
   0  12  15        2.47        7.16     19.78 o 
   2  12  15      178.19      164.90     53.56 o 
  -7  13  15      171.36      162.38     35.50 o 
  -5  13  15        4.31       -2.62     12.75 o 
  -3  13  15      206.96      149.95     43.76 o 
 -24   0  16        9.80        1.34     32.75 o 
 -22   0  16        7.57      -10.93     23.18 o 
 -20   0  16      292.48      146.95     15.79 o 
 -18   0  16      109.79       97.73     16.66 o 
 -16   0  16      485.69      672.31     23.58 o 
 -14   0  16       15.42      -20.70     40.70 o 
 -12   0  16     1215.75     1359.62     55.39 o 
 -10   0  16     1285.67     1197.62     25.52 o 
  -8   0  16     2451.28     2493.01     55.18 o 
  -6   0  16     1417.78     1720.89     97.32 o 
  -4   0  16     2245.78     2486.13    189.74 o 
  -2   0  16     3759.44     3615.77    170.46 o 
   0   0  16      442.02      329.63     36.11 o 
   2   0  16       45.64       64.18     14.72 o 
   4   0  16        9.54      -12.72     49.27 o 
   6   0  16       78.38       68.48     15.61 o 
   8   0  16      283.10      322.41     37.34 o 
  10   0  16      159.24      108.10     15.58 o 
  12   0  16      330.88      387.75     45.60 o 
  14   0  16       18.18       38.55     11.46 o 
 -25   1  16        6.83       25.31     17.44 o 
 -23   1  16       11.25       19.36     23.13 o 
 -21   1  16      508.37      416.20     19.03 o 
 -19   1  16        9.59        7.68     26.79 o 
 -17   1  16        7.55      -21.73     44.38 o 
 -15   1  16     4053.59     4221.43    135.57 o 
 -13   1  16     2819.12     2773.12     55.39 o 
 -11   1  16      764.12      806.35     22.29 o 
  -9   1  16      304.21      264.64     15.36 o 
  -7   1  16     1762.32     2045.62     47.13 o 
  -5   1  16        7.77       14.97     24.86 o 
  -3   1  16     1731.01     1954.29     41.92 o 
  -1   1  16       93.00      174.04     25.71 o 
   1   1  16      232.70      154.17     18.97 o 
   3   1  16      385.60      420.13     60.60 o 
   5   1  16      194.86      150.40     31.22 o 
   7   1  16      286.00      184.88     17.75 o 
   9   1  16        0.51       -3.32     27.69 o 
  11   1  16       10.56        3.06     29.38 o 
  13   1  16       44.05       40.04     27.85 o 
  15   1  16       63.54       76.81     11.46 o 
 -24   2  16       73.73       47.04     15.61 o 
 -22   2  16      154.40      114.34     14.93 o 
 -20   2  16       78.50       37.69     36.42 o 
 -18   2  16      256.36      317.22     17.68 o 
 -16   2  16       75.95       86.13     15.25 o 
 -14   2  16      794.05      867.58     43.15 o 
 -12   2  16      492.38      534.35     19.26 o 
 -10   2  16      416.74      419.84     17.96 o 
  -8   2  16      945.09     1064.61     23.15 o 
  -6   2  16     3753.37     3873.40    163.42 o 
  -4   2  16      536.01      541.48     18.82 o 
  -2   2  16      348.96      390.81     27.85 o 
   0   2  16     2277.53     2848.22    268.09 o 
   2   2  16        8.17       35.55     16.63 o 
   4   2  16       20.51       72.11     14.64 o 
   6   2  16      970.45     1038.60    137.41 o 
   8   2  16       56.72       61.73     14.06 o 
  10   2  16        4.45       21.52     16.48 o 
  12   2  16       10.92       30.09     20.50 o 
  14   2  16       20.71       29.29     16.22 o 
 -23   3  16       15.27       41.17     18.36 o 
 -21   3  16      447.25      350.28     17.06 o 
 -19   3  16        1.49      -11.40     25.09 o 
 -17   3  16      300.09      349.93     37.03 o 
 -15   3  16      395.17      458.95     21.73 o 
 -13   3  16     1486.59     1527.10     33.75 o 
 -11   3  16     3958.58     4383.06    153.02 o 
  -9   3  16     1341.33     1732.61     36.78 o 
  -7   3  16      263.48      210.57     15.79 o 
  -5   3  16     2638.48     2749.04    111.40 o 
  -3   3  16      141.33      108.70     15.91 o 
  -1   3  16     2474.00     2480.63    153.32 o 
   1   3  16      141.02      113.86     15.15 o 
   3   3  16       22.19        8.78     19.28 o 
   5   3  16       40.37       54.20     22.03 o 
   7   3  16      593.60      487.28     67.02 o 
   9   3  16       50.41       31.75     27.64 o 
  11   3  16      256.74      300.93     17.52 o 
  13   3  16       59.69       53.98     22.03 o 
 -24   4  16       80.37       96.53     27.85 o 
 -22   4  16      931.09      839.18     22.06 o 
 -20   4  16       29.63        9.54     16.43 o 
 -18   4  16      116.81      123.12     14.81 o 
 -16   4  16        7.78       27.15     15.53 o 
 -14   4  16      795.61      918.33     23.58 o 
 -12   4  16     1061.28     1064.22     42.85 o 
 -10   4  16      211.06      207.19     15.15 o 
  -8   4  16      676.58      799.02     23.15 o 
  -6   4  16        2.95       39.77     17.89 o 
  -4   4  16        7.55        3.63     41.01 o 
  -2   4  16        1.74       -7.75     28.53 o 
   0   4  16      340.22      323.84     18.30 o 
   2   4  16      212.01      208.84     16.99 o 
   4   4  16       54.54       88.31     15.91 o 
   6   4  16       81.92       54.67     14.28 o 
   8   4  16       21.72        8.57     26.90 o 
  10   4  16       50.10       25.29     16.53 o 
  12   4  16       14.56       -7.98     22.21 o 
  14   4  16       28.82       50.51     10.39 o 
 -23   5  16       54.16       37.64     10.39 o 
 -21   5  16       72.08       68.87     14.69 o 
 -19   5  16      263.88      198.76     29.69 o 
 -17   5  16       56.82      -26.40     37.03 o 
 -15   5  16      103.19      129.45     16.66 o 
 -13   5  16      342.54      376.10     19.95 o 
 -11   5  16       12.05      -19.24     38.56 o 
  -9   5  16        7.52       43.00     17.17 o 
  -7   5  16      219.21      203.02     18.97 o 
  -5   5  16     1986.39     2069.59     53.56 o 
  -3   5  16      251.94      306.65     18.55 o 
  -1   5  16       39.20       50.50     15.58 o 
   1   5  16        0.68       -0.16     27.94 o 
   3   5  16       24.76       -8.74     20.01 o 
   5   5  16      416.74      416.39     26.63 o 
   7   5  16        0.73      -18.06     36.11 o 
   9   5  16       10.04       13.60     18.17 o 
  11   5  16      110.21      154.95     15.36 o 
  13   5  16      108.19      150.59     13.15 o 
 -22   6  16      291.02      241.07     21.73 o 
 -20   6  16        1.94       -8.80     22.93 o 
 -18   6  16        8.59       18.31     20.50 o 
 -16   6  16     1305.41     1127.79     27.26 o 
 -14   6  16      553.66      560.66     32.44 o 
 -12   6  16     1980.07     2266.18     55.09 o 
 -10   6  16      181.91      155.22     16.23 o 
  -8   6  16       65.91       50.34     16.23 o 
  -6   6  16       65.27       69.69     15.79 o 
  -4   6  16     1370.24     1397.17     30.69 o 
  -2   6  16     1567.56     1496.06     62.13 o 
   0   6  16      849.49      852.92     39.48 o 
   2   6  16      127.54       86.72     31.52 o 
   4   6  16      326.99      231.38     17.60 o 
   6   6  16        7.39       25.36     26.90 o 
   8   6  16       24.23        3.06     23.06 o 
  10   6  16      138.31      134.46     14.64 o 
  12   6  16       16.40        0.04     20.00 o 
 -21   7  16        2.84       19.81     13.23 o 
 -19   7  16       23.01      -21.04     22.39 o 
 -17   7  16       10.54       -6.45     29.38 o 
 -15   7  16      116.25       63.57     67.94 o 
 -13   7  16     1361.51     1375.99     31.70 o 
 -11   7  16     1667.27     1648.18     43.46 o 
  -9   7  16     1236.76     1242.46     28.56 o 
  -7   7  16        0.73      -22.81     29.12 o 
  -5   7  16       82.83       73.62     17.44 o 
  -3   7  16        1.88       17.04     26.93 o 
  -1   7  16      552.99      500.33     58.76 o 
   1   7  16      193.92      152.02     16.45 o 
   3   7  16       48.66       70.57     47.44 o 
   5   7  16      363.14      317.59     18.91 o 
   7   7  16       26.15       52.04     13.07 o 
   9   7  16      208.85      216.59     30.30 o 
  11   7  16        0.44       12.85     19.52 o 
 -20   8  16       68.50       50.19     11.46 o 
 -18   8  16      410.04      307.93     21.73 o 
 -16   8  16        0.15       -9.74     21.63 o 
 -14   8  16      142.88        6.12     28.12 o 
 -12   8  16       30.23       28.86     13.63 o 
 -10   8  16        3.10       -8.90     31.52 o 
  -8   8  16      119.75       84.40     16.66 o 
  -6   8  16     1344.73     1403.23     30.72 o 
  -4   8  16      245.49      198.84     28.77 o 
  -2   8  16       85.54       33.38     30.50 o 
   0   8  16      114.95       69.48     18.06 o 
   2   8  16       47.07       47.05     17.66 o 
   4   8  16      181.59      158.90     14.93 o 
   6   8  16      114.97       94.05     14.38 o 
   8   8  16       82.60       56.31     12.64 o 
  10   8  16       68.93       63.47     11.25 o 
 -19   9  16        3.60       -6.33     17.68 o 
 -17   9  16       28.40       28.29     15.57 o 
 -15   9  16      130.86       89.52     14.49 o 
 -13   9  16      200.55      208.56     31.83 o 
 -11   9  16      144.78      116.06     15.36 o 
  -9   9  16        1.89      -14.04     27.05 o 
  -7   9  16        6.85       -1.45     28.66 o 
  -5   9  16       45.59       60.12     17.98 o 
  -3   9  16      150.46      147.46     17.44 o 
  -1   9  16      221.57      248.94     79.88 o 
   1   9  16       44.80       46.06     26.01 o 
   3   9  16       27.35       64.96     20.81 o 
   5   9  16        2.59      -23.63     23.07 o 
   7   9  16      256.29      273.64     15.69 o 
   9   9  16        0.35      -11.52     19.89 o 
 -16  10  16        4.73       23.26     13.38 o 
 -14  10  16       14.14       24.15     21.19 o 
 -12  10  16       17.97       10.33     15.76 o 
 -10  10  16       32.85       75.40     12.63 o 
  -8  10  16       99.96      150.46     15.42 o 
  -6  10  16      524.17      584.41     45.60 o 
  -4  10  16      562.42      512.99     55.70 o 
  -2  10  16        0.18       17.96     24.49 o 
   0  10  16        2.82       22.03     23.37 o 
   2  10  16      168.71      179.35     26.01 o 
   4  10  16        1.28        3.49     19.59 o 
   6  10  16      119.82      114.78     12.46 o 
 -15  11  16        0.38        0.11     18.16 o 
 -13  11  16       12.68       34.17     11.03 o 
 -11  11  16       16.29       24.45     15.35 o 
  -9  11  16      320.39      253.48     22.03 o 
  -7  11  16      255.40      297.86     24.18 o 
  -5  11  16       70.70       59.25     29.99 o 
  -3  11  16        5.98       20.23     22.65 o 
  -1  11  16        0.04       12.82     25.10 o 
   1  11  16       76.44      118.76     25.10 o 
   3  11  16       21.11       51.78     38.56 o 
   5  11  16      153.46      105.61     26.32 o 
 -10  12  16       87.66       71.86     11.63 o 
  -8  12  16      240.18      250.61     23.56 o 
  -6  12  16       35.09       31.99     19.28 o 
  -4  12  16        1.01      -13.78     19.03 o 
  -2  12  16       44.66       27.53     21.42 o 
   0  12  16        0.08      -12.90     16.60 o 
 -23   1  17      112.21      145.06     14.49 o 
 -21   1  17      306.54      294.66     16.23 o 
 -19   1  17     1512.96     1327.84     29.42 o 
 -17   1  17        9.48      -28.89     28.56 o 
 -15   1  17       13.97       25.25     26.63 o 
 -13   1  17      407.94      451.03     19.08 o 
 -11   1  17      281.22      314.52     18.36 o 
  -9   1  17      331.87      353.24     29.38 o 
  -7   1  17      318.16      285.79     17.17 o 
  -5   1  17      873.57      931.84     24.02 o 
  -3   1  17      227.82      264.34     17.25 o 
  -1   1  17     1016.42     1002.50    105.58 o 
   1   1  17      131.59      111.58     18.67 o 
   3   1  17     1378.29     1342.19    125.17 o 
   5   1  17     1271.80     1373.42    104.05 o 
   7   1  17       38.98       24.69     23.26 o 
   9   1  17      223.83      205.23     25.71 o 
  11   1  17        0.45       10.62     23.95 o 
  13   1  17       21.16       -5.69     21.73 o 
 -24   2  17       73.29      113.60     12.53 o 
 -22   2  17     1042.84     1013.85     22.93 o 
 -20   2  17       39.21       61.12     33.97 o 
 -18   2  17      121.60       94.09     15.07 o 
 -16   2  17     1390.91     1595.70     71.92 o 
 -14   2  17     1575.19     1545.95     32.50 o 
 -12   2  17       76.70       50.79     15.79 o 
 -10   2  17      539.82      570.85     26.63 o 
  -8   2  17      355.80      374.03     18.82 o 
  -6   2  17     7580.37     8086.70    247.58 o 
  -4   2  17      972.52     1200.66     26.61 o 
  -2   2  17     1062.56     1159.28     31.83 o 
   0   2  17        3.14       -7.06     18.93 o 
   2   2  17      358.01      347.83     18.18 o 
   4   2  17      178.71      199.06     17.60 o 
   6   2  17      289.39      266.53     28.46 o 
   8   2  17       92.53       57.81     14.54 o 
  10   2  17       38.13       55.01     14.06 o 
  12   2  17        0.37      -36.86     22.29 o 
 -23   3  17       24.32       64.95     22.65 o 
 -21   3  17       19.50       14.98     22.72 o 
 -19   3  17      197.00      166.48     15.36 o 
 -17   3  17     2028.11     1862.43     63.35 o 
 -15   3  17      175.68      118.06     15.25 o 
 -13   3  17      530.70      538.65     20.99 o 
 -11   3  17      165.89      172.40     21.42 o 
  -9   3  17      152.35      130.53     15.36 o 
  -7   3  17      718.41      573.30     21.42 o 
  -5   3  17      734.83      648.27     20.99 o 
  -3   3  17     2442.33     2619.79     87.22 o 
  -1   3  17       26.20       46.61     22.03 o 
   1   3  17       86.90      109.26     16.01 o 
   3   3  17      161.62      257.19     35.19 o 
   5   3  17      443.14      470.97     59.37 o 
   7   3  17      213.20      180.85     16.23 o 
   9   3  17      178.76      193.98     20.20 o 
  11   3  17       23.46       39.94     15.58 o 
  13   3  17        0.42      -21.26     20.12 o 
 -22   4  17      364.02      430.30     17.30 o 
 -20   4  17        8.25       -9.60     22.69 o 
 -18   4  17        8.30       34.67     16.58 o 
 -16   4  17      132.44      190.02     16.66 o 
 -14   4  17      694.44      707.75     33.05 o 
 -12   4  17      201.56      256.75     17.43 o 
 -10   4  17     1336.84     1645.60     36.35 o 
  -8   4  17     9143.53     9595.59    129.97 o 
  -6   4  17     1187.27     1190.79     31.52 o 
  -4   4  17     1141.20     1186.17     50.19 o 
  -2   4  17       53.72       89.25     53.25 o 
   0   4  17      238.12      260.02     27.54 o 
   2   4  17        3.86        3.44     34.89 o 
   4   4  17       34.56       38.26     18.36 o 
   6   4  17     1087.92     1000.97     67.63 o 
   8   4  17       70.51      100.31     19.28 o 
  10   4  17        7.82        3.34     24.38 o 
  12   4  17        0.03       19.88     21.12 o 
 -23   5  17       45.36       47.21     24.18 o 
 -21   5  17        0.97      -35.75     21.19 o 
 -19   5  17      219.04      200.36     14.89 o 
 -17   5  17        1.85       22.75     25.62 o 
 -15   5  17        6.80       59.34     29.38 o 
 -13   5  17       74.62       50.36     16.66 o 
 -11   5  17        7.56       -9.93     26.63 o 
  -9   5  17      731.08      842.56     29.69 o 
  -7   5  17       52.59       44.99     16.01 o 
  -5   5  17     1063.79     1037.12     39.78 o 
  -3   5  17     2948.88     2933.96     75.59 o 
  -1   5  17      318.90      263.60     18.61 o 
   1   5  17      404.40      241.72     17.60 o 
   3   5  17        2.48      -17.58     29.53 o 
   5   5  17      254.30      132.11     29.38 o 
   7   5  17       56.30       33.47     16.21 o 
   9   5  17        6.91       10.26     23.88 o 
  11   5  17        5.13       19.34     10.72 o 
 -22   6  17       14.09        8.71     12.98 o 
 -20   6  17       31.53       57.23     11.46 o 
 -18   6  17        0.46       17.37     14.61 o 
 -16   6  17      177.30      110.74     18.67 o 
 -14   6  17      243.10      275.02     41.31 o 
 -12   6  17      562.04      587.21     22.46 o 
 -10   6  17      672.47      709.89     23.58 o 
  -8   6  17      936.13     1000.77     25.96 o 
  -6   6  17      114.85      163.10     18.82 o 
  -4   6  17      286.73      370.72     19.85 o 
  -2   6  17      730.24      752.19     25.10 o 
   0   6  17        3.54       21.73     28.56 o 
   2   6  17       96.59       80.72     15.25 o 
   4   6  17       11.32       15.49     16.80 o 
   6   6  17       13.12       49.64     13.67 o 
   8   6  17       80.30      125.53     17.14 o 
  10   6  17      144.81      171.76     15.61 o 
 -21   7  17       18.00        4.39     19.42 o 
 -19   7  17       97.54      113.12     24.48 o 
 -17   7  17       25.32      -26.46     27.85 o 
 -15   7  17       19.43       52.85     16.37 o 
 -13   7  17      109.92       48.91     36.11 o 
 -11   7  17        5.27       -1.05     30.13 o 
  -9   7  17      120.44      105.39     82.94 o 
  -7   7  17      106.46      126.55     16.66 o 
  -5   7  17      162.84      115.22     53.25 o 
  -3   7  17      148.68      269.47     37.64 o 
  -1   7  17      119.51      164.16     48.97 o 
   1   7  17      153.15      111.31     82.02 o 
   3   7  17      422.26      319.16     21.12 o 
   5   7  17        3.02       18.23     23.70 o 
   7   7  17        6.00        0.67     21.90 o 
   9   7  17      108.11      102.94     13.20 o 
 -20   8  17       79.93      115.39     11.46 o 
 -18   8  17       28.33        6.15     20.47 o 
 -16   8  17       37.04      -14.14     23.79 o 
 -14   8  17       36.83       27.67     24.49 o 
 -12   8  17      230.05      206.65     16.83 o 
 -10   8  17       47.77       -6.31     29.64 o 
  -8   8  17      163.25      140.87     17.17 o 
  -6   8  17     1417.63     1555.83     78.65 o 
  -4   8  17       15.99      -18.48     29.10 o 
  -2   8  17      397.49      299.30     54.17 o 
   0   8  17        9.50       -2.83     28.76 o 
   2   8  17      395.21      439.30     65.49 o 
   4   8  17       33.61        5.73     27.48 o 
   6   8  17        7.46       -1.70     24.82 o 
   8   8  17        4.93      -21.96     25.71 o 
 -17   9  17       23.67      -31.36     20.04 o 
 -15   9  17       58.24       80.93     20.20 o 
 -13   9  17      291.09      266.77     15.13 o 
 -11   9  17      292.85      393.91     18.39 o 
  -9   9  17       14.01       31.23     26.01 o 
  -7   9  17     1266.38     1251.64    140.47 o 
  -5   9  17      217.49      265.36     21.73 o 
  -3   9  17       55.24       23.87     38.56 o 
  -1   9  17      238.81      246.35     41.01 o 
   1   9  17        2.22       -4.82     17.28 o 
   3   9  17        0.12      -27.08     26.12 o 
   5   9  17       46.42       58.47     14.08 o 
   7   9  17        0.22        6.33     18.82 o 
 -16  10  17       24.29      -17.39     22.95 o 
 -14  10  17        3.43       38.58     44.07 o 
 -12  10  17       32.45       10.06     22.64 o 
 -10  10  17       45.64       52.94     21.42 o 
  -8  10  17      119.90       78.36     13.20 o 
  -6  10  17      211.32      243.01     16.62 o 
  -4  10  17       26.48       -5.39     32.75 o 
  -2  10  17       68.49       97.08     13.20 o 
   0  10  17       22.50       38.20     15.38 o 
   2  10  17      275.60      246.64     77.12 o 
   4  10  17       47.77       10.05     23.18 o 
 -13  11  17      114.10      102.45     17.44 o 
 -11  11  17      268.52      267.19     47.44 o 
  -9  11  17       12.76        0.52     14.95 o 
  -7  11  17      211.07      292.39     24.18 o 
  -5  11  17      126.46      122.84     13.59 o 
  -3  11  17      288.37      343.46    105.28 o 
  -1  11  17       50.16       71.31     26.32 o 
   1  11  17        0.15      -19.06     21.83 o 
   3  11  17       35.70       22.49     26.32 o 
  -8  12  17       10.58       16.57     12.98 o 
  -6  12  17      177.45      148.00     22.34 o 
  -4  12  17      345.94      321.05     87.53 o 
  -2  12  17        3.51        0.74     26.32 o 
 -24   0  18     1163.23      935.46     19.89 o 
 -22   0  18       38.84       22.34     22.04 o 
 -20   0  18      464.96      361.91     18.60 o 
 -18   0  18      352.65      423.50     18.39 o 
 -16   0  18     5225.23     5825.63    121.19 o 
 -14   0  18     1914.25     1834.89     40.24 o 
 -12   0  18      127.31      270.53     24.18 o 
 -10   0  18    11898.73    12452.50    415.60 o 
  -8   0  18     5900.42     6483.66    268.09 o 
  -6   0  18      574.32      727.71     59.07 o 
  -4   0  18       21.51       48.59     35.50 o 
  -2   0  18      573.97      608.01     77.12 o 
   0   0  18     3243.24     2983.30    305.12 o 
   2   0  18     2992.77     2982.73    287.98 o 
   4   0  18      196.24      270.40     46.52 o 
   6   0  18       30.61       14.59     29.10 o 
   8   0  18        8.48        7.58     28.91 o 
  10   0  18       35.07        4.08     24.43 o 
  12   0  18       45.71       93.12     27.54 o 
 -23   1  18       54.59       24.70     22.06 o 
 -21   1  18       43.53       27.36     26.32 o 
 -19   1  18       89.38      109.86     15.30 o 
 -17   1  18       91.51      171.51     16.43 o 
 -15   1  18       21.97       39.96     39.78 o 
 -13   1  18      554.02      430.56     20.99 o 
 -11   1  18       99.98      123.10     15.79 o 
  -9   1  18     2006.58     2029.90     87.22 o 
  -7   1  18     5456.09     5528.15     97.56 o 
  -5   1  18    13151.27    13366.93    573.51 o 
  -3   1  18     8267.93     8289.00    308.79 o 
  -1   1  18      274.96      304.63     23.26 o 
   1   1  18      697.59      826.27    113.85 o 
   3   1  18      123.19      243.30     16.66 o 
   5   1  18      130.00      132.68     16.66 o 
   7   1  18      136.37      140.80     19.28 o 
   9   1  18       34.99       25.75     17.22 o 
  11   1  18        4.20        7.14     21.39 o 
  13   1  18        1.12      -11.95     14.08 o 
 -24   2  18      503.00      436.41     17.75 o 
 -22   2  18        2.83      -23.47     22.83 o 
 -20   2  18       37.15       21.51     26.39 o 
 -18   2  18      228.04      240.92     16.81 o 
 -16   2  18      776.04      829.85     24.86 o 
 -14   2  18       52.69       34.84     24.79 o 
 -12   2  18     3333.23     3332.43     72.22 o 
 -10   2  18     2134.22     2348.48     47.38 o 
  -8   2  18     4759.88     4955.99    106.81 o 
  -6   2  18      688.20      822.17     38.87 o 
  -4   2  18      567.18      642.23     33.36 o 
  -2   2  18      574.84      570.88     22.51 o 
   0   2  18     1616.18     1580.96     48.66 o 
   2   2  18        5.72       66.74     63.66 o 
   4   2  18      155.43      222.62     18.82 o 
   6   2  18        1.90        8.84     24.48 o 
   8   2  18        1.33      -52.11     26.05 o 
  10   2  18        0.28        6.09     22.72 o 
  12   2  18        0.51       -3.05     20.50 o 
 -23   3  18      255.85      209.66     13.20 o 
 -21   3  18      177.82      167.70     14.06 o 
 -19   3  18       48.16       52.92     18.67 o 
 -17   3  18      209.07      266.76     23.56 o 
 -15   3  18      138.90      154.85     16.66 o 
 -13   3  18        2.77       35.46     27.23 o 
 -11   3  18      748.33      884.53     25.52 o 
  -9   3  18      616.18      625.82     22.72 o 
  -7   3  18     2189.52     2266.20     49.49 o 
  -5   3  18       26.94       49.22     45.60 o 
  -3   3  18     2349.87     2542.19     67.33 o 
  -1   3  18       76.42       39.17     32.44 o 
   1   3  18        1.56       13.42     18.32 o 
   3   3  18       76.34       57.02     47.44 o 
   5   3  18       28.88       18.51     28.16 o 
   7   3  18       25.01       37.66     18.42 o 
   9   3  18       42.46       50.73     28.77 o 
  11   3  18       20.91       25.38     14.61 o 
 -22   4  18       92.57      106.19     12.76 o 
 -20   4  18       23.17       18.42     16.31 o 
 -18   4  18        1.50       -1.19     23.18 o 
 -16   4  18      106.43       84.56     14.81 o 
 -14   4  18      250.29      191.79     16.66 o 
 -12   4  18        1.57       23.47     28.16 o 
 -10   4  18        1.08        1.30     34.89 o 
  -8   4  18      365.93      341.18     18.39 o 
  -6   4  18     1037.42     1120.35     27.69 o 
  -4   4  18        5.86       -4.04     47.44 o 
  -2   4  18      477.27      548.73     22.21 o 
   0   4  18      174.00      118.92     17.60 o 
   2   4  18       12.00      -15.30     28.56 o 
   4   4  18       11.62        7.06     26.74 o 
   6   4  18        2.53        5.88     17.35 o 
   8   4  18       81.31       94.84     13.63 o 
  10   4  18       16.28       31.32     48.05 o 
 -21   5  18       88.23      106.37     21.73 o 
 -19   5  18        0.65       16.99     14.39 o 
 -17   5  18      547.82      559.34     26.93 o 
 -15   5  18      603.28      626.31     36.72 o 
 -13   5  18      639.42      688.79     21.42 o 
 -11   5  18      178.20      160.48     16.66 o 
  -9   5  18      164.13      210.51     19.28 o 
  -7   5  18        2.33       17.58     56.62 o 
  -5   5  18     1040.51     1113.57     39.78 o 
  -3   5  18     2091.99     1995.12     39.89 o 
  -1   5  18      183.73      151.85     17.60 o 
   1   5  18       15.14       18.32     28.46 o 
   3   5  18      829.28     1031.54     25.32 o 
   5   5  18        1.20      -41.47     45.29 o 
   7   5  18       54.54       51.70     17.08 o 
   9   5  18        2.52      -20.15     21.34 o 
  11   5  18       46.62       71.78     11.69 o 
 -20   6  18        0.48       -2.25     20.99 o 
 -18   6  18      108.27      103.11     12.76 o 
 -16   6  18      188.34      258.17     44.07 o 
 -14   6  18       61.78       69.93     14.54 o 
 -12   6  18        1.70      -19.74     29.99 o 
 -10   6  18       47.24       71.54     24.18 o 
  -8   6  18      337.98      258.99     25.10 o 
  -6   6  18     1461.62     1475.65     32.22 o 
  -4   6  18       83.43       13.42     20.23 o 
  -2   6  18      178.72      217.13     42.23 o 
   0   6  18       57.10       88.61     16.45 o 
   2   6  18       31.29       27.32     28.48 o 
   4   6  18      453.85      478.62     33.05 o 
   6   6  18       39.38       54.42     13.63 o 
   8   6  18        1.78        8.41     18.36 o 
  10   6  18        4.52      -13.28     18.55 o 
 -19   7  18       72.64      104.21     12.28 o 
 -17   7  18       94.34      113.52     13.23 o 
 -15   7  18        6.68       25.43     15.09 o 
 -13   7  18      133.84      154.05     16.53 o 
 -11   7  18       14.83       27.15     27.26 o 
  -9   7  18      193.26      189.28     17.33 o 
  -7   7  18      500.78      535.48     23.58 o 
  -5   7  18     1696.39     1827.33     64.88 o 
  -3   7  18      747.63      828.39     74.98 o 
  -1   7  18      257.97      286.31     18.39 o 
   1   7  18      222.60      261.52     18.73 o 
   3   7  18       10.66       23.44     29.38 o 
   5   7  18        9.05        9.19     24.02 o 
   7   7  18       70.66       80.16     13.07 o 
   9   7  18        1.39       -4.93     18.82 o 
 -18   8  18      200.74      299.23     15.13 o 
 -16   8  18       23.70       22.03     16.83 o 
 -14   8  18        2.84       28.03     14.67 o 
 -12   8  18      205.76      135.96     14.49 o 
 -10   8  18     2554.98     2736.68    207.49 o 
  -8   8  18      748.22      679.96     35.50 o 
  -6   8  18       10.59      -15.13     19.13 o 
  -4   8  18      197.29      155.48     15.79 o 
  -2   8  18       18.80       33.57     24.79 o 
   0   8  18        8.52      -56.57     28.29 o 
   2   8  18       27.64       16.65     15.36 o 
   4   8  18       23.56        2.45     23.56 o 
   6   8  18       80.58      125.24     13.20 o 
   8   8  18       72.10       69.71     10.54 o 
 -17   9  18        0.98        7.90     12.35 o 
 -15   9  18       37.42        0.96     19.69 o 
 -13   9  18        4.67      -26.50     22.20 o 
 -11   9  18       13.21       28.61     23.56 o 
  -9   9  18        2.87       17.14     17.52 o 
  -7   9  18       75.25       62.95     25.40 o 
  -5   9  18     1212.90     1098.65     61.21 o 
  -3   9  18     1714.07     1689.19    225.86 o 
  -1   9  18      136.49      116.30     30.30 o 
   1   9  18      329.48      296.25     57.53 o 
   3   9  18      159.80      154.17     18.97 o 
   5   9  18        1.22       -8.05     19.52 o 
 -14  10  18      250.65      245.69     13.20 o 
 -12  10  18      193.61      277.17     21.42 o 
 -10  10  18        0.02      -12.61     22.93 o 
  -8  10  18      483.81      427.49     47.44 o 
  -6  10  18      205.19      165.26     14.89 o 
  -4  10  18        8.77       17.55     26.01 o 
  -2  10  18        6.74       -1.22     23.37 o 
   0  10  18        3.75        4.45     30.30 o 
   2  10  18      107.98       99.52     27.54 o 
   4  10  18      382.55      394.07     74.37 o 
 -11  11  18      168.21      203.01     12.72 o 
  -9  11  18        6.68        4.30     14.08 o 
  -7  11  18      209.80      207.47     14.69 o 
  -5  11  18       85.70       69.55     12.03 o 
  -3  11  18        7.46       15.30     20.20 o 
  -1  11  18       23.71        3.04     15.91 o 
   1  11  18        0.52      -44.68     26.32 o 
 -23   1  19       73.07      112.41     22.03 o 
 -21   1  19        1.77       -2.88     20.83 o 
 -19   1  19      123.93       84.86     13.23 o 
 -17   1  19      286.04      353.69     18.39 o 
 -15   1  19      316.54      422.43     18.82 o 
 -13   1  19      139.17      163.65     16.66 o 
 -11   1  19        0.60      -39.20     26.92 o 
  -9   1  19       46.47       -5.94     28.96 o 
  -7   1  19      114.34       93.09     16.23 o 
  -5   1  19      757.05      747.77     23.76 o 
  -3   1  19       19.99       29.02     19.92 o 
  -1   1  19      392.46      463.00     65.49 o 
   1   1  19       77.96       85.70     16.45 o 
   3   1  19       29.47       95.94     41.31 o 
   5   1  19        0.50      -23.83     26.90 o 
   7   1  19      539.49      401.27     29.07 o 
   9   1  19       18.41       76.29     12.90 o 
  11   1  19        4.27      -16.65     19.46 o 
 -22   2  19        1.04       23.16     19.25 o 
 -20   2  19      210.76      161.78     33.36 o 
 -18   2  19      128.78       89.24     40.70 o 
 -16   2  19     1271.85     1237.91     28.96 o 
 -14   2  19       25.28       82.58     16.22 o 
 -12   2  19     2352.11     2899.03     59.27 o 
 -10   2  19      454.72      455.37     20.99 o 
  -8   2  19      347.79      553.08     22.65 o 
  -6   2  19       28.19        5.52     20.69 o 
  -4   2  19      585.79      686.48     24.19 o 
  -2   2  19      248.89      250.66     18.82 o 
   0   2  19      211.16      186.79     22.95 o 
   2   2  19       26.14       44.44     18.57 o 
   4   2  19      261.95      276.32     18.39 o 
   6   2  19        4.69       16.73     16.53 o 
   8   2  19       23.58       15.73     16.21 o 
  10   2  19        3.61       25.11     20.55 o 
 -23   3  19        0.32        0.50     18.98 o 
 -21   3  19       47.95       24.77     15.57 o 
 -19   3  19        2.46       -2.14     23.44 o 
 -17   3  19      707.36      654.15     22.06 o 
 -15   3  19       66.98       44.15     17.95 o 
 -13   3  19     1075.23     1136.37     27.36 o 
 -11   3  19      894.12     1034.09     27.24 o 
  -9   3  19       43.50       48.42     14.06 o 
  -7   3  19     1614.95     1735.17     36.23 o 
  -5   3  19     3839.87     4302.39     91.09 o 
  -3   3  19     1371.92     1421.85     30.51 o 
  -1   3  19     5017.78     5250.57    105.89 o 
   1   3  19     1670.77     1855.51    142.31 o 
   3   3  19       54.99       20.80     27.85 o 
   5   3  19      266.66      221.97     29.07 o 
   7   3  19        0.02       -5.34     22.39 o 
   9   3  19       24.39       34.38     15.50 o 
  11   3  19        2.57        3.21     18.39 o 
 -22   4  19      260.85      244.07     27.54 o 
 -20   4  19      127.12       95.98     13.63 o 
 -18   4  19      776.47      720.62     42.54 o 
 -16   4  19      164.29      167.31     27.54 o 
 -14   4  19      678.55      817.76     23.36 o 
 -12   4  19        1.21        9.10     18.01 o 
 -10   4  19       18.75        5.23     25.73 o 
  -8   4  19      166.60      158.39     29.99 o 
  -6   4  19       30.92       73.43     15.25 o 
  -4   4  19      218.24      189.52     16.66 o 
  -2   4  19      455.18      603.67     22.64 o 
   0   4  19     1678.96     1760.69     76.82 o 
   2   4  19     1114.70     1296.27     66.72 o 
   4   4  19        0.27        8.76     27.61 o 
   6   4  19      103.27      194.92     14.06 o 
   8   4  19       10.04       19.26     14.61 o 
  10   4  19       53.68       81.67     16.83 o 
 -21   5  19        0.19       -1.44     22.65 o 
 -19   5  19       31.08        1.48     22.95 o 
 -17   5  19       16.59       35.75     25.10 o 
 -15   5  19      142.72      149.26     15.36 o 
 -13   5  19     1174.48     1119.45     26.59 o 
 -11   5  19       59.85       82.29     14.06 o 
  -9   5  19     3298.91     3252.11     74.06 o 
  -7   5  19     3132.31     3506.80    115.68 o 
  -5   5  19     5445.17     5615.20    104.50 o 
  -3   5  19     1770.52     1741.06     36.76 o 
  -1   5  19      215.82      213.27     22.03 o 
   1   5  19      305.40      347.64     18.39 o 
   3   5  19       63.35       21.18     44.99 o 
   5   5  19        7.73       25.47     17.28 o 
   7   5  19      210.97      203.39     16.12 o 
   9   5  19       33.85       22.90     14.47 o 
 -20   6  19       32.31       34.44     13.08 o 
 -18   6  19       23.08       10.29     18.97 o 
 -16   6  19       46.50       54.23     20.20 o 
 -14   6  19       76.16       65.73     14.93 o 
 -12   6  19       20.30       38.14     17.08 o 
 -10   6  19      656.93      753.73     23.15 o 
  -8   6  19     1209.37     1189.70     28.12 o 
  -6   6  19      323.74      316.10     18.82 o 
  -4   6  19       60.68       62.23     22.34 o 
  -2   6  19      159.28      196.68     21.42 o 
   0   6  19      199.32      235.63     23.87 o 
   2   6  19     1018.78     1054.56     25.75 o 
   4   6  19      442.90      438.10     18.30 o 
   6   6  19       19.68       49.26     24.18 o 
   8   6  19        4.13       36.61     13.15 o 
 -19   7  19       50.44       28.17     26.93 o 
 -17   7  19      108.97      135.73     12.98 o 
 -15   7  19        3.85        0.05     22.49 o 
 -13   7  19      181.84      178.07     25.71 o 
 -11   7  19       21.98       -9.18     36.72 o 
  -9   7  19       87.60       80.82     15.79 o 
  -7   7  19      172.31      164.74     16.81 o 
  -5   7  19        1.50       -9.79     17.90 o 
  -3   7  19       22.40       -5.30     31.83 o 
  -1   7  19      103.68      122.59     56.31 o 
   1   7  19      358.02      389.34     18.39 o 
   3   7  19       13.39       13.06     27.54 o 
   5   7  19        2.70       21.73     11.25 o 
   7   7  19       80.06      112.15     11.46 o 
 -18   8  19      239.26      156.24     11.90 o 
 -16   8  19        6.06       11.66     14.46 o 
 -14   8  19       39.63        1.46     23.56 o 
 -12   8  19        1.39       -2.73     24.88 o 
 -10   8  19     1088.66     1056.01     68.55 o 
  -8   8  19     1735.51     1632.91    106.50 o 
  -6   8  19       44.59       60.21     13.77 o 
  -4   8  19        0.58       -4.08     32.75 o 
  -2   8  19       60.41       57.67     27.54 o 
   0   8  19       69.16       61.06     25.40 o 
   2   8  19       32.20       10.32     37.64 o 
   4   8  19       64.34        4.34     18.97 o 
   6   8  19        2.72        5.99     17.96 o 
 -15   9  19        0.45        9.33     18.82 o 
 -13   9  19      162.64      115.54     30.30 o 
 -11   9  19       45.13       23.12     17.15 o 
  -9   9  19       97.40      108.63     14.49 o 
  -7   9  19      246.39      213.44     16.66 o 
  -5   9  19      430.57      395.37     48.35 o 
  -3   9  19      319.81      236.17     17.44 o 
  -1   9  19      354.16      314.79     59.07 o 
   1   9  19       36.65        2.56     23.01 o 
   3   9  19        4.01      -35.81     21.21 o 
 -14  10  19        3.37       -7.88     18.39 o 
 -12  10  19       83.23       73.94     15.00 o 
 -10  10  19       34.59       45.41     11.46 o 
  -8  10  19      157.58      128.63     13.63 o 
  -6  10  19       37.50       54.08     29.07 o 
  -4  10  19       48.58       -3.89     29.07 o 
  -2  10  19       85.31      112.41     12.98 o 
   0  10  19       59.99       47.95     24.79 o 
   2  10  19       48.59       57.38     18.67 o 
  -9  11  19        6.83        0.55     17.25 o 
  -7  11  19        0.05       -2.55     18.16 o 
  -5  11  19        3.28        9.06     17.68 o 
  -3  11  19       43.85       52.21     29.69 o 
 -22   0  20       62.80       53.46     20.50 o 
 -20   0  20        6.45       -5.71     21.91 o 
 -18   0  20      907.90      923.42     23.99 o 
 -16   0  20     1062.65      975.64     40.70 o 
 -14   0  20      897.27      950.72     25.96 o 
 -12   0  20     3306.85     3005.89     67.73 o 
 -10   0  20      798.55      933.09     26.18 o 
  -8   0  20     1124.83     1436.23     37.03 o 
  -6   0  20      881.38      961.94     29.07 o 
  -4   0  20      241.41      333.52     20.04 o 
  -2   0  20        4.68       27.07     21.24 o 
   0   0  20     2483.29     2451.67    286.45 o 
   2   0  20      287.80      334.89     46.21 o 
   4   0  20      195.87      225.37     16.83 o 
   6   0  20       82.08       88.68     22.34 o 
   8   0  20       93.89       82.50     18.67 o 
  10   0  20       11.45       12.14     13.44 o 
 -23   1  20      463.48      394.91     14.93 o 
 -21   1  20      164.85      183.92     17.44 o 
 -19   1  20      196.17      217.63     15.36 o 
 -17   1  20      258.38      228.74     17.52 o 
 -15   1  20       24.16        1.72     25.14 o 
 -13   1  20      418.43      350.99     18.82 o 
 -11   1  20     1082.28     1008.12     26.18 o 
  -9   1  20       70.35       63.82     14.08 o 
  -7   1  20     1743.54     1879.69     96.40 o 
  -5   1  20     1331.49     1406.19    126.70 o 
  -3   1  20      435.30      380.26     42.23 o 
  -1   1  20      359.60      391.50     29.38 o 
   1   1  20       21.54      -18.36     28.13 o 
   3   1  20       29.87        3.49     27.24 o 
   5   1  20       15.78       13.93     17.87 o 
   7   1  20        8.05       54.41     30.30 o 
   9   1  20        0.63        6.02     21.42 o 
 -22   2  20        2.11       28.62     12.90 o 
 -20   2  20      179.81      183.50     33.05 o 
 -18   2  20      297.14      235.27     16.23 o 
 -16   2  20      195.42      216.14     15.79 o 
 -14   2  20      466.37      349.36     28.16 o 
 -12   2  20        3.34      -17.70     33.36 o 
 -10   2  20     1848.12     1989.37     86.61 o 
  -8   2  20      379.20      373.44     18.82 o 
  -6   2  20      389.34      409.83     20.04 o 
  -4   2  20     1492.68     1595.04     34.39 o 
  -2   2  20     1493.17     1448.45     52.03 o 
   0   2  20       68.10       43.15     20.51 o 
   2   2  20        0.62      -11.81     26.03 o 
   4   2  20       41.43        2.90     27.85 o 
   6   2  20       63.36       78.88     14.69 o 
   8   2  20       65.94      107.08     17.75 o 
  10   2  20       13.54        5.09     18.82 o 
 -21   3  20      194.22      250.11     14.49 o 
 -19   3  20      626.64      689.53     19.89 o 
 -17   3  20      163.32      141.05     14.49 o 
 -15   3  20        9.07       33.72     25.71 o 
 -13   3  20        6.30      -26.23     26.92 o 
 -11   3  20      590.25      538.57     21.42 o 
  -9   3  20       28.50       19.92     19.89 o 
  -7   3  20       31.67       83.93     15.91 o 
  -5   3  20      122.55      121.05     32.44 o 
  -3   3  20      202.48      246.95     21.12 o 
  -1   3  20      410.14      379.52     20.04 o 
   1   3  20      440.93      396.81     29.99 o 
   3   3  20      210.57      243.44     17.52 o 
   5   3  20       34.18       -3.07     32.44 o 
   7   3  20       24.40       24.38     21.12 o 
   9   3  20       27.62       -3.20     19.25 o 
 -22   4  20       80.68       50.82     10.16 o 
 -20   4  20      291.00      235.89     14.26 o 
 -18   4  20       22.95       37.04     15.76 o 
 -16   4  20        1.45       -9.55     19.59 o 
 -14   4  20        2.52       18.37     20.50 o 
 -12   4  20       19.89      -23.13     37.95 o 
 -10   4  20      114.83      160.03     16.66 o 
  -8   4  20       21.15       28.70     17.23 o 
  -6   4  20        7.17      -32.34     30.76 o 
  -4   4  20      612.17      676.71     23.58 o 
  -2   4  20      401.87      460.28     21.21 o 
   0   4  20      534.81      595.15     41.93 o 
   2   4  20     1059.43      952.94     42.85 o 
   4   4  20        5.06       19.79     21.12 o 
   6   4  20       17.23      -15.84     24.23 o 
   8   4  20        0.06       23.61     18.60 o 
 -21   5  20      132.25      134.55     11.69 o 
 -19   5  20      116.30      103.80     13.83 o 
 -17   5  20       39.52       45.27     18.67 o 
 -15   5  20      768.95      642.99     20.55 o 
 -13   5  20     1018.48      982.01     26.39 o 
 -11   5  20       22.88        7.92     27.48 o 
  -9   5  20        0.22       14.22     16.85 o 
  -7   5  20      468.25      500.32     20.99 o 
  -5   5  20      151.14      128.46     15.07 o 
  -3   5  20       87.40       42.31     24.18 o 
  -1   5  20       98.12       97.15     52.94 o 
   1   5  20        0.26        9.79     26.99 o 
   3   5  20        1.08       14.08     25.40 o 
   5   5  20      292.01      306.44     17.52 o 
   7   5  20        2.01        4.87     21.19 o 
 -20   6  20       41.59       40.93     13.57 o 
 -18   6  20       10.29       27.10     14.95 o 
 -16   6  20      108.52      107.71     14.49 o 
 -14   6  20      113.66       96.47     14.06 o 
 -12   6  20      126.81       74.62     37.03 o 
 -10   6  20       88.86      106.55     15.36 o 
  -8   6  20       97.83       85.01     15.79 o 
  -6   6  20       31.26       30.27     29.42 o 
  -4   6  20       12.47       -6.12     29.21 o 
  -2   6  20      300.15      285.74     24.18 o 
   0   6  20       83.97      116.45     14.72 o 
   2   6  20        7.58        4.76     17.02 o 
   4   6  20       10.34      -47.62     24.43 o 
   6   6  20      120.13       96.61     12.85 o 
 -19   7  20      115.09      132.38     11.03 o 
 -17   7  20       28.27        3.41     13.93 o 
 -15   7  20       40.21       32.72     20.81 o 
 -13   7  20      108.19       98.45     13.20 o 
 -11   7  20      405.42      371.31     19.28 o 
  -9   7  20        6.03       40.17     13.77 o 
  -7   7  20     1130.09     1090.64     51.72 o 
  -5   7  20      435.54      472.29     19.26 o 
  -3   7  20      148.36      140.66     15.51 o 
  -1   7  20       10.53       -7.71     26.63 o 
   1   7  20        0.02       -1.37     15.35 o 
   3   7  20       68.13       68.28     12.98 o 
   5   7  20       16.99       41.66     33.97 o 
 -16   8  20       95.11      104.05     11.90 o 
 -14   8  20      193.45      138.03     14.06 o 
 -12   8  20       23.00        1.18     22.20 o 
 -10   8  20       70.63       21.49     18.11 o 
  -8   8  20      105.95      103.69     14.20 o 
  -6   8  20      126.11      105.44     14.46 o 
  -4   8  20        4.62       -2.52     23.51 o 
  -2   8  20        0.11      -15.99     16.83 o 
   0   8  20       43.98       14.50     26.49 o 
   2   8  20        9.05       10.41     11.69 o 
   4   8  20       27.24       40.20     10.11 o 
 -15   9  20      106.66       67.01     11.46 o 
 -13   9  20      111.77      140.68     13.63 o 
 -11   9  20        6.08        0.31     14.47 o 
  -9   9  20        3.61       -4.50     21.63 o 
  -7   9  20      235.54      198.97     18.97 o 
  -5   9  20      255.35      149.18     30.60 o 
  -3   9  20        0.71       13.80     15.61 o 
  -1   9  20        1.90       10.41     19.28 o 
   1   9  20        0.13      -24.59     18.91 o 
 -12  10  20       58.79       58.50      9.73 o 
 -10  10  20      338.35      270.81     37.34 o 
  -8  10  20      238.27      193.14     22.03 o 
  -6  10  20        0.14       -1.25     20.33 o 
  -4  10  20       75.14       81.85     25.10 o 
  -2  10  20        7.65       19.97     12.51 o 
 -21   1  21        6.89       11.02     11.25 o 
 -19   1  21      660.77      567.22     42.23 o 
 -17   1  21      105.32       99.23     46.52 o 
 -15   1  21       36.96       92.29     13.20 o 
 -13   1  21       55.44       42.36     29.99 o 
 -11   1  21      257.72      227.62     33.66 o 
  -9   1  21       42.82       38.51     15.47 o 
  -7   1  21       98.92       65.29     43.15 o 
  -5   1  21        2.14      -45.06     35.81 o 
  -3   1  21     2768.59     2924.41     95.48 o 
  -1   1  21       47.22       35.18     14.81 o 
   1   1  21       20.73       59.03     13.42 o 
   3   1  21      110.52       74.67     14.72 o 
   5   1  21       43.09       24.52     16.12 o 
   7   1  21       30.66       17.69     14.95 o 
   9   1  21      180.99      219.43     25.71 o 
 -22   2  21        6.80       -6.02     17.68 o 
 -20   2  21      254.80      163.86     14.70 o 
 -18   2  21      102.63      115.75     13.94 o 
 -16   2  21       53.65       89.78     41.01 o 
 -14   2  21     1104.33     1135.22     54.78 o 
 -12   2  21       95.22       77.13     16.23 o 
 -10   2  21       20.63       14.04     29.28 o 
  -8   2  21      645.84      651.17     25.40 o 
  -6   2  21       72.83       59.40     21.12 o 
  -4   2  21      116.12      119.06     47.44 o 
  -2   2  21        0.56       -8.25     41.01 o 
   0   2  21      159.18       98.23     16.01 o 
   2   2  21      129.26      100.44     15.15 o 
   4   2  21       49.45      -30.03     26.16 o 
   6   2  21       19.83       59.22     13.20 o 
   8   2  21       86.34      102.53     20.20 o 
 -21   3  21        1.04        9.90     17.68 o 
 -19   3  21        6.42      -11.05     22.06 o 
 -17   3  21       77.16       80.04     13.20 o 
 -15   3  21      369.87      313.66     18.06 o 
 -13   3  21     1870.60     1827.56     39.15 o 
 -11   3  21     1016.44     1019.43     25.52 o 
  -9   3  21       54.52      136.14     26.32 o 
  -7   3  21       88.03       92.79     17.75 o 
  -5   3  21      420.82      514.77     20.99 o 
  -3   3  21       25.03       17.08     24.48 o 
  -1   3  21       83.59       12.85     16.01 o 
   1   3  21       93.01       52.07     41.31 o 
   3   3  21      268.32      350.20     23.56 o 
   5   3  21      137.55      164.27     27.54 o 
   7   3  21       35.82       36.57     18.97 o 
 -20   4  21      242.97      250.54     18.36 o 
 -18   4  21      198.87      174.88     13.20 o 
 -16   4  21     1657.48     1635.82     49.58 o 
 -14   4  21      287.00      226.44     19.59 o 
 -12   4  21       25.05       24.16     16.92 o 
 -10   4  21      429.98      466.99     20.55 o 
  -8   4  21        3.25       16.24     27.28 o 
  -6   4  21      275.33      238.67     17.25 o 
  -4   4  21        1.59       -0.76     32.44 o 
  -2   4  21       33.63      -17.23     30.26 o 
   0   4  21      329.15      334.51     17.86 o 
   2   4  21      234.58      165.60     16.01 o 
   4   4  21        0.12       15.47     20.83 o 
   6   4  21       17.55       26.65     11.46 o 
 -19   5  21      175.90      213.14     18.67 o 
 -17   5  21      598.63      556.54     40.70 o 
 -15   5  21      747.13      800.33     21.83 o 
 -13   5  21      464.78      390.13     18.39 o 
 -11   5  21      505.26      441.73     19.46 o 
  -9   5  21      180.82      186.69     19.89 o 
  -7   5  21        7.91       -3.31     20.50 o 
  -5   5  21       64.54      100.01     15.58 o 
  -3   5  21       12.18        8.61     18.36 o 
  -1   5  21       10.84       10.81     22.63 o 
   1   5  21       94.23       79.57     13.42 o 
   3   5  21       23.60       -3.75     22.57 o 
   5   5  21       23.20        6.76     12.95 o 
   7   5  21        4.79       17.14      9.95 o 
 -18   6  21      537.81      498.09     16.43 o 
 -16   6  21      317.59      241.68     16.00 o 
 -14   6  21       19.99       17.44     15.75 o 
 -12   6  21        3.08      -17.04     23.23 o 
 -10   6  21      123.86      150.10     15.51 o 
  -8   6  21        1.71       15.16     16.31 o 
  -6   6  21      149.96      126.93     14.93 o 
  -4   6  21       77.45       66.53     14.49 o 
  -2   6  21       75.45       68.90     14.06 o 
   0   6  21      215.48      227.40     16.88 o 
   2   6  21       20.03      -34.87     25.92 o 
   4   6  21       80.79       62.62     28.46 o 
 -17   7  21       82.64       34.47     17.14 o 
 -15   7  21       93.44      119.71     12.63 o 
 -13   7  21       28.00       16.77     22.69 o 
 -11   7  21      230.45      189.83     16.23 o 
  -9   7  21       70.21      115.73     15.36 o 
  -7   7  21        0.51       -4.93     27.24 o 
  -5   7  21       56.27        8.67     24.82 o 
  -3   7  21       35.35       21.98     25.00 o 
  -1   7  21      159.99      155.87     13.85 o 
   1   7  21      120.33      149.39     24.18 o 
   3   7  21       38.42       17.13     20.53 o 
 -16   8  21       32.97       21.81     25.40 o 
 -14   8  21        8.91        4.57     15.91 o 
 -12   8  21        1.75      -22.32     20.33 o 
 -10   8  21        0.45      -41.98     20.99 o 
  -8   8  21       23.17       64.01     21.12 o 
  -6   8  21        6.65       21.44     14.89 o 
  -4   8  21        3.86      -21.90     23.01 o 
  -2   8  21        7.27       31.44     16.83 o 
   0   8  21       48.57       56.66     27.54 o 
   2   8  21       52.32       27.53     36.11 o 
 -13   9  21       69.27       56.67     10.16 o 
 -11   9  21        1.20       -5.51     17.96 o 
  -9   9  21       54.55       76.38     11.66 o 
  -7   9  21       70.30       64.03     11.25 o 
  -5   9  21       87.50       65.71     11.66 o 
  -3   9  21        9.14      -27.82     20.33 o 
  -1   9  21       56.84       17.88     34.58 o 
 -20   0  22       45.43       70.30     11.46 o 
 -18   0  22        7.53       -2.19     24.23 o 
 -16   0  22        4.63       27.76     23.56 o 
 -14   0  22       53.56       40.57     52.03 o 
 -12   0  22       26.65       34.47     26.63 o 
 -10   0  22       41.31      100.54     49.27 o 
  -8   0  22       72.42      107.56     19.89 o 
  -6   0  22     1890.84     2013.82     62.13 o 
  -4   0  22      129.19      180.61     37.03 o 
  -2   0  22       13.00        7.07     16.67 o 
   0   0  22      130.38       63.66     13.94 o 
   2   0  22       45.89       26.94     16.93 o 
   4   0  22      274.57      419.84     17.52 o 
   6   0  22        3.38      -10.21     31.22 o 
 -21   1  22        0.45        0.09     18.55 o 
 -19   1  22       45.49       17.66     36.42 o 
 -17   1  22       83.53       91.76     13.16 o 
 -15   1  22       72.03       83.38     13.33 o 
 -13   1  22      423.85      357.76     17.52 o 
 -11   1  22     1221.13     1284.34     56.62 o 
  -9   1  22      569.69      480.34     20.76 o 
  -7   1  22      350.17      353.86     18.39 o 
  -5   1  22      113.08      139.89     21.42 o 
  -3   1  22        4.18       23.18     16.73 o 
  -1   1  22       66.27       76.77     13.94 o 
   1   1  22      141.66      156.93     18.67 o 
   3   1  22      226.65      234.41     25.40 o 
   5   1  22        1.22        1.96     26.63 o 
   7   1  22        2.81        7.33     12.28 o 
 -20   2  22        4.14      -19.15     19.59 o 
 -18   2  22        6.62      -22.95     24.13 o 
 -16   2  22      173.24      171.46     28.46 o 
 -14   2  22       42.51       65.63     15.61 o 
 -12   2  22      173.57      239.90     17.52 o 
 -10   2  22      296.86      373.25     17.96 o 
  -8   2  22       11.27      -22.70     25.09 o 
  -6   2  22      369.47      387.40     18.39 o 
  -4   2  22        7.27       23.61     25.92 o 
  -2   2  22       16.29       67.77     27.85 o 
   0   2  22       14.12       29.74     17.95 o 
   2   2  22       27.24       19.56     17.44 o 
   4   2  22        0.98       20.44     28.46 o 
   6   2  22       10.51       15.97     22.65 o 
 -19   3  22       10.74       11.19     14.47 o 
 -17   3  22       29.86       27.27     15.02 o 
 -15   3  22       93.53       88.21     56.92 o 
 -13   3  22       32.30       72.79     14.49 o 
 -11   3  22       43.17        9.29     24.02 o 
  -9   3  22     1173.29     1386.99     48.97 o 
  -7   3  22      935.14      954.33     24.88 o 
  -5   3  22     1426.24     1373.78     29.97 o 
  -3   3  22      192.17      198.80     21.42 o 
  -1   3  22       76.85       91.87     14.72 o 
   1   3  22        4.14       -3.36     26.12 o 
   3   3  22       10.00       21.27     15.09 o 
   5   3  22        5.74       16.44     14.47 o 
 -20   4  22        0.37       31.34     11.32 o 
 -18   4  22       57.06       59.33     11.69 o 
 -16   4  22        6.90       -2.95     25.00 o 
 -14   4  22     1108.67     1144.79     51.11 o 
 -12   4  22      350.26      398.42     18.39 o 
 -10   4  22      136.31      151.38     15.86 o 
  -8   4  22       89.59       93.96     15.36 o 
  -6   4  22       23.60       34.01     15.36 o 
  -4   4  22       44.77       61.59     17.14 o 
  -2   4  22        0.20      -12.12     25.68 o 
   0   4  22       14.30       23.94     18.97 o 
   2   4  22        0.41        7.59     17.14 o 
   4   4  22       32.20       28.03     12.70 o 
   6   4  22       20.48        4.75     20.20 o 
 -19   5  22        2.93      -10.98     18.82 o 
 -17   5  22        0.63        2.25     20.91 o 
 -15   5  22      134.77      121.83     15.36 o 
 -13   5  22        6.20       14.20     16.25 o 
 -11   5  22        0.45       18.28     23.79 o 
  -9   5  22      618.25      585.07     20.55 o 
  -7   5  22      142.06      162.71     23.87 o 
  -5   5  22      249.22      280.41     41.62 o 
  -3   5  22        5.64      -45.03     25.75 o 
  -1   5  22       46.90      104.98     14.72 o 
   1   5  22      138.23      123.30     13.42 o 
   3   5  22       50.14        0.52     23.01 o 
   5   5  22        0.31        7.62     12.75 o 
 -18   6  22        0.47        7.96     16.38 o 
 -16   6  22        0.15        0.53     20.04 o 
 -14   6  22       90.09       69.28     12.76 o 
 -12   6  22      135.72      136.09     14.06 o 
 -10   6  22        5.74        2.09     23.13 o 
  -8   6  22      488.26      505.16     19.03 o 
  -6   6  22      128.42      165.94     13.77 o 
  -4   6  22       19.87       23.96     16.19 o 
  -2   6  22       18.32       10.69     21.83 o 
   0   6  22       95.85       83.42     16.83 o 
   2   6  22        8.27        0.92     20.77 o 
   4   6  22        0.97      -30.72     18.82 o 
 -15   7  22      147.48      153.36     11.46 o 
 -13   7  22      207.49      165.54     23.87 o 
 -11   7  22        7.60        3.46     22.29 o 
  -9   7  22        0.93        4.22     20.96 o 
  -7   7  22       15.50       -6.17     14.40 o 
  -5   7  22        6.61       23.67     14.33 o 
  -3   7  22       42.88       68.00     12.76 o 
  -1   7  22        6.53        2.62     19.66 o 
   1   7  22       33.63       55.17     11.25 o 
 -14   8  22        2.66       18.81     16.46 o 
 -12   8  22        0.75       -4.54     19.26 o 
 -10   8  22      167.37      201.09     13.85 o 
  -8   8  22       89.28       83.53     12.98 o 
  -6   8  22       36.24        6.27     33.66 o 
  -4   8  22       11.30      -17.23     18.06 o 
  -2   8  22        0.11        4.23     18.36 o 
   0   8  22        0.31      -15.51     16.56 o 
  -9   9  22       39.77       38.91     10.16 o 
  -7   9  22       29.37       -2.33     12.51 o 
  -5   9  22       87.28       54.34     37.03 o 
 -19   1  23        0.50       12.47     18.82 o 
 -17   1  23       20.03       27.92     36.42 o 
 -15   1  23      344.37      426.24     21.42 o 
 -13   1  23        0.28      -14.30     31.22 o 
 -11   1  23        0.52       -7.46     25.32 o 
  -9   1  23       87.01      102.52     15.15 o 
  -7   1  23      591.36      651.59     22.89 o 
  -5   1  23      566.18      570.09     26.63 o 
  -3   1  23      127.02      143.82     25.10 o 
  -1   1  23      121.69      145.68     14.64 o 
   1   1  23      123.58      141.89     16.01 o 
   3   1  23       15.99      -14.37     32.75 o 
   5   1  23        3.11       18.46     19.42 o 
 -20   2  23       31.26       10.18     17.96 o 
 -18   2  23        6.60      -22.59     20.33 o 
 -16   2  23      248.25      270.70     16.19 o 
 -14   2  23      154.24      183.98     15.36 o 
 -12   2  23       13.65      -19.69     39.17 o 
 -10   2  23     1602.02     1457.84     32.57 o 
  -8   2  23      857.71      921.43     25.75 o 
  -6   2  23        4.30       -5.03     31.52 o 
  -4   2  23        7.07       11.55     15.64 o 
  -2   2  23        1.93      -14.08     25.06 o 
   0   2  23      134.93      132.87     14.72 o 
   2   2  23        0.18       -6.67     32.13 o 
   4   2  23        2.31        1.96     23.87 o 
 -19   3  23        1.65      -10.95     18.55 o 
 -17   3  23        0.69       13.98     20.99 o 
 -15   3  23       13.54       17.05     24.23 o 
 -13   3  23      173.03      180.08     15.36 o 
 -11   3  23      586.78      545.32     24.48 o 
  -9   3  23      119.44      161.39     34.58 o 
  -7   3  23      124.63      151.59     23.87 o 
  -5   3  23      122.53      180.13     16.53 o 
  -3   3  23      177.18      247.85     16.81 o 
  -1   3  23       36.89       19.90     23.08 o 
   1   3  23       45.50       62.31     13.42 o 
   3   3  23       51.55      100.31     24.48 o 
   5   3  23        0.20        9.59     13.47 o 
 -18   4  23        8.58       55.64      9.95 o 
 -16   4  23        2.33       -9.41     22.03 o 
 -14   4  23        1.56      -13.25     21.96 o 
 -12   4  23      121.33       94.01     14.93 o 
 -10   4  23       66.89       67.14     13.63 o 
  -8   4  23      107.83      135.77     13.85 o 
  -6   4  23       19.12        1.57     29.38 o 
  -4   4  23       68.66       95.66     18.06 o 
  -2   4  23      152.05      188.49     15.32 o 
   0   4  23        6.33       27.85     11.69 o 
   2   4  23      151.63      248.99     22.34 o 
   4   4  23       19.95        6.45     12.75 o 
 -17   5  23       10.23      -29.33     19.46 o 
 -15   5  23       20.71       16.25     17.75 o 
 -13   5  23      277.34      236.28     29.99 o 
 -11   5  23       22.41       18.06     17.15 o 
  -9   5  23       74.75       82.83     32.44 o 
  -7   5  23       24.28       12.87     25.75 o 
  -5   5  23       94.93      102.37     14.49 o 
  -3   5  23      168.80      123.08     13.85 o 
  -1   5  23        0.99      -22.36     28.77 o 
   1   5  23       67.37       -3.67     24.19 o 
   3   5  23        8.75        6.48     18.79 o 
 -16   6  23       48.68       86.58     10.79 o 
 -14   6  23       14.65        6.78     17.43 o 
 -12   6  23      168.63      162.22     14.38 o 
 -10   6  23      120.49      148.40     13.59 o 
  -8   6  23        3.33       23.25     15.48 o 
  -6   6  23       75.99       93.88     13.20 o 
  -4   6  23        0.72        0.05     20.55 o 
  -2   6  23        0.63        4.03     19.89 o 
   0   6  23        0.80      -31.66     18.79 o 
 -13   7  23        0.58       -9.30     17.73 o 
 -11   7  23        0.71      -30.39     20.12 o 
  -9   7  23        0.47       12.83     14.47 o 
  -7   7  23      215.79      224.90     30.60 o 
  -5   7  23      148.41      104.60     12.76 o 
  -3   7  23       30.80       -1.40     18.67 o 
  -1   7  23       16.64       22.46     18.36 o 
 -10   8  23       70.53       63.71     10.79 o 
  -8   8  23        7.67        7.67     12.90 o 
  -6   8  23        2.26       21.41     18.60 o 
  -4   8  23       46.36       17.59     34.28 o 
 -18   0  24      527.48      536.75     16.66 o 
 -16   0  24        0.94       22.00     13.63 o 
 -14   0  24       73.56       64.58     12.90 o 
 -12   0  24       70.72       86.19     14.93 o 
 -10   0  24      467.71      382.67     17.52 o 
  -8   0  24      687.74      806.86     52.94 o 
  -6   0  24      341.78      337.40     17.75 o 
  -4   0  24      714.46      890.10     48.05 o 
  -2   0  24       57.40       86.45     14.28 o 
   0   0  24        4.06      -24.30     36.42 o 
   2   0  24        4.26       -5.05     20.09 o 
 -19   1  24        9.04        7.96     19.89 o 
 -17   1  24       25.14       24.36     13.85 o 
 -15   1  24       11.73       11.34     16.60 o 
 -13   1  24      184.58      190.49     33.05 o 
 -11   1  24      294.27      200.12     15.36 o 
  -9   1  24      102.65       82.82     21.73 o 
  -7   1  24        0.87       -1.54     20.81 o 
  -5   1  24       13.93       28.47     14.73 o 
  -3   1  24       64.79      146.74     29.69 o 
  -1   1  24      122.09      128.90     15.15 o 
   1   1  24       94.76      124.88     13.42 o 
   3   1  24        0.60       18.24     13.24 o 
 -18   2  24      338.96      289.26     13.20 o 
 -16   2  24      788.38      720.00     40.40 o 
 -14   2  24      436.51      500.16     18.39 o 
 -12   2  24     1003.52      904.66     23.36 o 
 -10   2  24       47.65       89.73     50.19 o 
  -8   2  24      175.38      183.99     23.56 o 
  -6   2  24       28.38       48.48     20.81 o 
  -4   2  24       87.84       49.58     14.72 o 
  -2   2  24      325.26      325.38     28.46 o 
   0   2  24       48.95       18.78     23.15 o 
   2   2  24       30.21       30.60     11.69 o 
 -17   3  24      366.07      272.92     14.06 o 
 -15   3  24      472.81      471.90     41.93 o 
 -13   3  24       56.34       30.28     14.94 o 
 -11   3  24      186.31      203.68     14.81 o 
  -9   3  24       48.05       -7.81     25.62 o 
  -7   3  24       22.94       -1.62     69.16 o 
  -5   3  24       99.04      118.80     14.49 o 
  -3   3  24       15.59      -14.46     32.44 o 
  -1   3  24       63.63       99.35     12.55 o 
   1   3  24       59.93       -0.12     26.93 o 
 -16   4  24      213.64      193.75     23.56 o 
 -14   4  24      202.28      191.66     14.49 o 
 -12   4  24      140.47       92.21     12.76 o 
 -10   4  24        9.43      -31.54     25.40 o 
  -8   4  24       99.61      113.55     13.47 o 
  -6   4  24        1.59        1.43     36.42 o 
  -4   4  24       40.25       34.19     35.19 o 
  -2   4  24        4.84      -14.08     21.21 o 
   0   4  24        1.63       13.65     12.98 o 
   2   4  24       13.43        4.08     12.59 o 
 -15   5  24       43.93       -3.46     40.09 o 
 -13   5  24       11.25      -13.25     34.58 o 
 -11   5  24       44.42       24.69     11.23 o 
  -9   5  24        6.69        5.75     14.12 o 
  -7   5  24       11.69       11.99     15.19 o 
  -5   5  24       35.23       -0.16     22.93 o 
  -3   5  24       23.77        5.87     21.34 o 
  -1   5  24       56.47       48.96     11.94 o 
 -14   6  24      155.46      146.65     13.16 o 
 -12   6  24       50.21       52.46     10.79 o 
 -10   6  24       76.00       81.80     12.12 o 
  -8   6  24       16.73      -11.63     27.24 o 
  -6   6  24        8.30       -3.88     18.55 o 
  -4   6  24        4.33        0.00     18.60 o 
  -2   6  24       51.92       86.64     10.39 o 
  -9   7  24       19.36        8.98     11.50 o 
  -7   7  24        1.23       -6.10     11.93 o 
  -5   7  24       52.04       62.30     18.06 o 
 -17   1  25      316.92      259.81     19.59 o 
 -15   1  25        7.32       -8.67     13.70 o 
 -13   1  25       68.15       43.58     18.97 o 
 -11   1  25      421.55      332.98     24.48 o 
  -9   1  25       56.30       15.58     24.43 o 
  -7   1  25       15.70       -1.73     22.93 o 
  -5   1  25       10.84       31.05     12.28 o 
  -3   1  25        1.59      -12.85     47.74 o 
  -1   1  25       19.74       19.27     17.44 o 
   1   1  25        4.19       18.28     12.83 o 
 -16   2  25       51.80       62.88     15.61 o 
 -14   2  25        7.93        6.81     19.69 o 
 -12   2  25      156.04      135.47     13.15 o 
 -10   2  25       89.10       87.15     14.49 o 
  -8   2  25       61.32      101.51     41.93 o 
  -6   2  25        0.10       12.71     22.06 o 
  -4   2  25        4.27       12.11     20.12 o 
  -2   2  25        0.28      -40.35     20.53 o 
   0   2  25        0.67      -18.09     18.79 o 
 -15   3  25      236.82      271.90     13.63 o 
 -13   3  25       34.44        9.79     23.56 o 
 -11   3  25        8.92       26.61     20.33 o 
  -9   3  25      106.26      119.08     14.06 o 
  -7   3  25      247.82      209.89     14.89 o 
  -5   3  25      282.66      342.09     16.66 o 
  -3   3  25       64.40       56.82     12.55 o 
  -1   3  25        9.67       17.79     13.62 o 
 -14   4  25       15.55       -5.97     18.98 o 
 -12   4  25       62.93       48.98     11.23 o 
 -10   4  25      148.12      190.26     17.75 o 
  -8   4  25      174.95      134.31     22.65 o 
  -6   4  25      512.16      547.24     21.73 o 
  -4   4  25        2.30       -3.36     18.64 o 
  -2   4  25       29.89       25.04     10.11 o 
 -13   5  25      460.68      536.09     45.60 o 
 -11   5  25       73.85       88.89     11.03 o 
  -9   5  25       54.45       59.65     10.16 o 
  -7   5  25      101.70      118.22     11.46 o 
  -5   5  25      261.11      293.84     16.83 o 
  -3   5  25       39.84       26.93      9.95 o 
  -8   6  25       18.80       36.11     14.08 o 
 -14   0  26      750.91      743.38     26.32 o 
 -12   0  26      263.64      342.44     30.91 o 
 -10   0  26       50.17       44.53     15.50 o 
  -8   0  26      334.89      281.35     14.89 o 
  -6   0  26      222.22      299.83     42.23 o 
  -4   0  26      127.89      208.57     12.98 o 
  -2   0  26       11.22       24.73     12.32 o 
 -13   1  26      273.12      279.46     14.93 o 
 -11   1  26      105.21      117.09     12.33 o 
  -9   1  26      114.39      143.45     13.15 o 
  -7   1  26      230.98      251.39     14.06 o 
  -5   1  26       37.71       42.34     27.54 o 
  -3   1  26       17.72        6.10     13.57 o 
 -14   2  26       14.35       37.89     12.24 o 
 -12   2  26      514.42      504.25     41.62 o 
 -10   2  26      215.84      193.56     13.20 o 
  -8   2  26       46.78       43.29     10.82 o 
  -6   2  26      111.36      108.73     12.55 o 
  -4   2  26       54.78       97.92     11.03 o 
 -13   3  26       16.07        8.51     23.26 o 
 -11   3  26       29.49        2.13     19.89 o 
  -9   3  26      280.69      239.00     14.69 o 
  -7   3  26       33.92       53.97     11.25 o 
  -5   3  26        7.40       12.38     13.16 o 
 -10   4  26       60.77       50.46     10.60 o 
  -8   4  26       39.15       44.18     14.08 o 
  -6   4  26       14.19       -6.16     17.52 o 
                                                 
